# Supplementary material for: Time Course Transcriptomic Study Reveals the Gene Regulation During Liver Development and the Correlation With Abdominal Fat Weight in Chicken
Source: Front Genet. 2021 Sep 10;12:723519. doi: 10.3389/fgene.2021.723519 (PMC8461244; doi:10.3389/fgene.2021.723519)
Supplement: Supplementary Table 1 — Phenotypes of RNA-sequenced chickens. [file Data_Sheet_1.XLSX]

## Sheet: Table S1
Table S1. Phenotypes of RNA sequenced chickens
Number	Individual_ID	Sire Familiy ID	Tissue	Developmental stages	Gender	Sample_ID	Body_Weight (g)	Liver weight (g)	Abdominal fat weight (g)	Abdominal fat percentage
1	E12_07	07	liver	E12	Female	E12L07	4.8124	0.0627	0	0
2	E12_14	14	liver	E12	Female	E12L14	5.1776	0.0885	0	0
3	E12_19	19	liver	E12	Female	E12L19	4.6344	0.0694	0	0
4	E17_07	07	liver	E17	Female	E17L07	19.5626	0.4084	0	0
5	E17_14	14	liver	E17	Female	E17L14	19.0707	0.396	0	0
6	E17_19	19	liver	E17	Female	E17L19	20.288	0.3671	0	0
7	D01_07	07	liver	D01	Female	D01L07	33.53	0.82	0	0
8	D01_14	14	liver	D01	Female	D01L14	33.81	0.91	0	0
9	D01_19	19	liver	D01	Female	D01L19	38.96	0.73	0	0
10	D07_07	07	liver	D07	Female	D07L07	74.01	2.64	0.32	0.00432374
11	D07_14	14	liver	D07	Female	D07L14	63.6	2.34	0.27	0.00424528
12	D07_19	19	liver	D07	Female	D07L19	62.7	2.45	0.23	0.00366826
13	D21_07	07	liver	D21	Female	D21L07	184	5.39	3.35	0.0182065
14	D21_14	14	liver	D21	Female	D21L14	200.5	6.77	4.33	0.021596
15	D21_19	19	liver	D21	Female	D21L19	221.4	8.51	5.63	0.0254291
16	D56_07	07	liver	D56	Female	D56L07	569	14.9813	11.5813	0.0203538
17	D56_14	14	liver	D56	Female	D56L14	657	13.5813	19.3813	0.0294997
18	D56_19	19	liver	D56	Female	D56L19	552	16.6813	12.6813	0.0229734
19	D98_07	07	liver	D98	Female	D98L07	1217	32.09	57.49	0.0472391
20	D98_14	14	liver	D98	Female	D98L14	1367	35.17	73.24	0.0535772
21	D98_19	19	liver	D98	Female	D98L19	1286	34.88	65.89	0.0512364
22	D140_07	07	liver	D140	Female	D140L07	1904	58.98	103.59	0.0544065
23	D140_14	14	liver	D140	Female	D140L14	1632	35.36	139.43	0.085435
24	D140_19	19	liver	D140	Female	D140L19	1769	45.8	107.22	0.0606105
25	D180_07	07	liver	D180	Female	D180L07	2196	49.31	104.64	0.0476503
26	D180_14	14	liver	D180	Female	D180L14	1593	25.3	83.93	0.0526868
27	D180_19	19	liver	D180	Female	D180L19	2146	36.29	98.01	0.045671
*Each sample was named as the sample collecting time plus tissue plus sire family ID.

## Sheet: Table S2
Table S2. Alignment summary
Sample_ID:	E12L07	E12L14	E12L19	E17L07	E17L14	E17L19	D01L07	D01L14	D01L19	D07L07	D07L14	D07L19	D21L07	D21L14	D21L19	D56L07	D56L14	D56L19	D98L07	D98L14	D98L19	D140L07	D140L14	D140L19	D180L07	D180L14	D180L19
Number of input reads |	26542170	29244004	32008822	32804319	28695445	33843421	32623315	32312798	38471509	32889802	31818071	30311706	30057309	26613551	24344777	41688006	31818014	25474849	33727090	27734811	40635123	28389111	26879092	25174340	27424182	28576632	26302454
Average input read length |	2×125	2×125	2×125	2×125	2×125	2×125	2×125	2×125	2×125	2×125	2×125	2×125	2×125	2×125	2×125	2×125	2×125	2×125	2×125	2×125	2×125	2×125	2×125	2×125	2×125	2×125	2×125
UNIQUE READS:
Uniquely mapped reads number |	25402968	27966490	30411165	31281314	27351828	32416209	30579485	30387127	36230506	31066713	29856889	28151748	27988479	24629051	22428048	39555876	30003093	23788948	31964614	26688142	38970041	26071690	24753074	22508477	25065102	26473464	24029790
Uniquely mapped reads % |	0.9571	0.9563	0.9501	0.9536	0.9532	0.9578	0.9374	0.9404	0.9417	0.9446	0.9384	0.9287	0.9312	0.9254	0.9213	0.9489	0.943	0.9338	0.9477	0.9623	0.959	0.9184	0.9209	0.8941	0.914	0.9264	0.9136
Average mapped length |	248.78	248.79	248.68	248.75	248.6	248.84	248.61	248.74	248.67	248.8	248.77	248.68	248.74	248.65	248.5	248.58	248.64	248.7	248.74	248.79	248.82	248.37	248.38	248.46	248.5	248.62	248.53
Number of splices: Total |	22378360	25943920	24564286	30580933	24231849	29246859	25417003	16204994	33173839	29063505	27240847	21678863	27139247	19521698	20130262	26830147	20493561	21556365	32160293	25343435	34004324	11379486	18292659	15268141	15475956	18554347	17316153
Number of splices: Annotated (sjdb) |	22080890	25610585	24186056	30227102	23931694	28889062	25100085	15936024	32811082	28680175	26918834	21364976	26777327	19230691	19836337	26372196	20055064	21248922	31758603	24991118	33479749	11132789	18017179	15011353	15257871	18270869	17060649
Number of splices: GT/AG |	22193836	25725420	24358703	30391459	24060048	29059414	25225170	16044908	32932890	28850193	27052659	21518045	26933274	19357277	19872418	26597750	20305824	21410730	31885242	25166941	33747839	11244953	18139724	15128146	15354201	18406224	17165500
Number of splices: GC/AG |	111970	142602	115967	102035	98312	100620	113053	78686	149192	141878	121603	90952	137003	102151	193964	132077	102634	87271	189680	113058	162830	70890	99720	90229	64813	81490	89052
Number of splices: AT/AC |	13033	14111	14388	12065	10375	12082	10137	6491	11268	11847	11635	7938	11045	8835	8236	11228	9663	8758	13189	9248	12166	4670	8214	6678	5293	9160	7384
Number of splices: Non-canonical |	59521	61787	75228	75374	63114	74743	68643	74909	80489	59587	54950	61928	57925	53435	55644	89092	75440	49606	72182	54188	81489	58973	45001	43088	51649	57473	54217
Mismatch rate per base, % |	0.0049	0.0049	0.0047	0.0045	0.0046	0.0045	0.0046	0.0052	0.0044	0.005	0.0045	0.0049	0.0044	0.0051	0.0051	0.0051	0.0052	0.0046	0.0047	0.0047	0.0044	0.0049	0.0047	0.0044	0.004	0.004	0.0036
Deletion rate per base |	0.0002	0.0002	0.0002	0.0001	0.0001	0.0001	0.0002	0.0001	0.0001	0.0002	0.0002	0.0002	0.0002	0.0002	0.0002	0.0002	0.0001	0.0002	0.0002	0.0001	0.0001	0.0002	0.0002	0.0002	0.0003	0.0002	0.0002
Deletion average length |	1.99	1.98	1.92	1.9	1.96	1.84	1.93	1.69	1.88	2.05	2.02	1.94	2.06	2.13	2.09	1.96	1.87	2.03	2.01	1.95	1.9	2.02	2.11	1.96	2.13	1.95	1.83
Insertion rate per base |	0.0003	0.0002	0.0003	0.0002	0.0002	0.0002	0.0002	0.0002	0.0002	0.0002	0.0002	0.0003	0.0002	0.0003	0.0002	0.0003	0.0002	0.0002	0.0002	0.0002	0.0002	0.0003	0.0003	0.0003	0.0003	0.0003	0.0003
Insertion average length |	1.88	1.85	1.85	1.83	1.83	1.81	1.83	1.96	1.83	1.79	1.84	1.77	1.83	1.89	1.83	1.89	1.78	1.83	1.91	1.75	1.85	1.98	1.81	1.84	1.87	1.76	1.8
MULTI-MAPPING READS:
Number of reads mapped to multiple loci |	341460	386970	496150	540906	464510	527961	631432	897799	731916	612320	587599	957110	509931	677310	522589	656891	824300	404177	523974	391883	716340	747265	691093	806192	556815	640372	494709
% of reads mapped to multiple loci |	0.0129	0.0132	0.0155	0.0165	0.0162	0.0156	0.0194	0.0278	0.019	0.0186	0.0185	0.0316	0.017	0.0254	0.0215	0.0158	0.0259	0.0159	0.0155	0.0141	0.0176	0.0263	0.0257	0.032	0.0203	0.0224	0.0188
Number of reads mapped to too many loci |	7557	7104	7890	6061	5540	5445	7177	5041	7324	4340	4431	4604	7384	7977	13354	10384	4913	10028	10300	4779	10075	5091	4731	5711	7142	7497	8705
% of reads mapped to too many loci |	0.0003	0.0002	0.0002	0.0002	0.0002	0.0002	0.0002	0.0002	0.0002	0.0001	0.0001	0.0002	0.0002	0.0003	0.0005	0.0002	0.0002	0.0004	0.0003	0.0002	0.0002	0.0002	0.0002	0.0002	0.0003	0.0003	0.0003
UNMAPPED READS:
% of reads unmapped: too many mismatches |	0	0	0	0	0	0	0	0	0	0	0	0	0	0	0	0	0	0	0	0	0	0	0	0	0	0	0
% of reads unmapped: too short |	0.0292	0.0296	0.0335	0.0293	0.03	0.026	0.0425	0.0313	0.0386	0.0364	0.0427	0.0392	0.0512	0.0484	0.0561	0.0347	0.0305	0.0495	0.0359	0.0231	0.0226	0.0548	0.0528	0.0733	0.065	0.0505	0.0668
% of reads unmapped: other |	0.0005	0.0006	0.0006	0.0004	0.0005	0.0004	0.0005	0.0004	0.0004	0.0003	0.0003	0.0004	0.0004	0.0004	0.0007	0.0005	0.0004	0.0005	0.0006	0.0004	0.0005	0.0003	0.0004	0.0003	0.0004	0.0005	0.0005
CHIMERIC READS:
Number of chimeric reads |	0	0	0	0	0	0	0	0	0	0	0	0	0	0	0	0	0	0	0	0	0	0	0	0	0	0	0
% of chimeric reads |	0	0	0	0	0	0	0	0	0	0	0	0	0	0	0	0	0	0	0	0	0	0	0	0	0	0	0

## Sheet: Table S3
Table S3. Normalized gene expression data for each library
	Ensembl_ID	E12L07	E12L14	E12L19	E17L07	E17L14	E17L19	D01L07	D01L14	D01L19	D07L07	D07L14	D07L19	D21L07	D21L14	D21L19	D56L07	D56L14	D56L19	D98L07	D98L14	D98L19	D140L07	D140L14	D140L19	D180L07	D180L14	D180L19
1	ENSGALG00000029657	8.27739	11.9993	15.1485	0	2.10824	0	0	0	38.4876	15.3839	15.5789	0	0	5.28586	11.3491	29.2119	12.3091	18.8049	19.5129	29.2513	20.5103	0	0	30.3903	6.14956	30.8265	44.7785
2	ENSGALG00000018335	0	0.799954	1.59458	0	0	0.923379	0	0	0	0	0	0	0	0	0	0	1.36768	0	0	0	0	2.62026	0	0	1.53739	0	0
3	ENSGALG00000027608	603.329	475.973	537.374	955.328	852.781	815.344	830.994	1647.65	872.047	822.587	812.855	877.291	818.496	771.735	1500.61	695.072	1444.27	719.012	1201.82	1312.49	1272.53	4658.82	1305.3	946.44	1997.07	2713.92	2753.2
4	ENSGALG00000050225	1.83942	6.39963	2.39187	1.0418	0	2.77014	0	0	0	0.904936	0	0	0	0	0	0	0	0	0	0	0	0	0	0	1.53739	3.5569	0
5	ENSGALG00000031381	476.41	459.174	406.618	459.433	455.379	458.92	691.387	1087.41	679.609	687.751	630.489	554.314	564.112	649.103	1269.84	631.493	1422.39	580.741	572.97	703.302	711.618	1186.98	1024.63	782.911	684.139	739.836	937.634
6	ENSGALG00000050223	0	0	0	0	0	0	0	0	0	0	6.41486	0	0	0	0	0	0	0	0	0	0	0	0	0	0	0	0
7	ENSGALG00000050220	0	0	0	0	0	0	0	6.20195	0	0	0	0	0	3.17151	0	2.57752	0	11.0617	2.66085	0	2.67525	0	0	0	0	3.5569	0
8	ENSGALG00000035841	4311.6	4970.92	1679.09	2846.19	3125.46	3463.6	3285.2	2914.92	2352.8	3192.61	1813.57	3787.44	2258.39	2042.46	206.806	3062.1	3252.34	2904.81	3595.7	2642.79	3083.68	2890.14	3944.1	2874.05	4081.77	4105.85	2690.78
9	ENSGALG00000040292	22.9927	7.99954	82.1209	55.2153	10.5412	37.8586	27.6998	6.20195	19.2438	8.14442	21.9938	22.3514	85.442	107.832	76.9219	32.6486	64.281	113.936	3.5478	0	0	0	0	13.0244	0	0	0
10	ENSGALG00000014964	59.7811	42.3976	41.4591	28.1285	24.2447	16.6208	50.9676	10.3366	47.603	33.4826	31.1579	44.7027	41.7501	67.659	34.0474	65.2972	23.2506	76.3259	46.1215	62.3179	63.3144	31.4431	74.7638	27.496	66.1078	78.2519	21.7108
11	ENSGALG00000014965	0	2.39986	3.98645	19.7942	114.899	36.9352	7.75595	0	5.06415	4.52468	0	0	10.6803	0	0	10.3101	0	0	2.66085	3.81538	0	0	19.6102	7.23578	0	0	0
12	ENSGALG00000014962	7.35768	5.59968	3.18916	2.0836	7.37882	4.6169	7.75595	0	16.2053	53.3912	100.805	36.8797	46.6047	50.7442	39.0915	18.9018	56.0749	24.3358	123.286	26.7077	18.7268	31.4431	51.4767	14.4716	26.1356	67.5812	51.5631
13	ENSGALG00000014963	578.497	755.157	509.469	525.066	723.125	504.165	447.629	264.617	448.684	390.932	515.938	236.924	557.315	636.417	462.792	326.486	258.492	349.551	933.96	400.615	326.381	256.785	426.522	400.862	428.932	369.918	322.948
14	ENSGALG00000054582	73.5768	2.39986	15.9458	2.0836	2.10824	102.495	373.393	0	250.169	0	0.916409	1.11757	595.181	408.068	26.4813	1.71835	1.36768	23.2296	0.886951	2.54359	456.577	317.051	1.22564	17.3659	242.908	1.18563	112.625
15	ENSGALG00000014979	42.3066	62.3964	62.986	57.2989	45.3271	63.7132	50.9676	47.5483	54.6928	126.691	45.8204	94.9933	100.006	70.8305	47.9186	67.8747	31.4567	47.5654	132.156	150.072	120.386	34.0633	46.5742	41.9675	78.4069	109.078	94.9846
16	ENSGALG00000052577	0	0	0	0	0	0	0	0	0	0	0	0	0	0	13.8712	0	0	0	0	0	0	0	0	0	0	0	0
17	ENSGALG00000014991	472.731	623.964	516.644	172.938	324.668	271.474	14.4039	111.635	204.592	230.759	330.824	149.754	117.483	326.666	233.288	284.387	68.384	351.763	233.268	221.292	248.799	96.9495	246.353	311.138	352.062	233.57	223.892
18	ENSGALG00000051082	281.431	260.785	216.066	159.395	307.802	190.216	144.039	51.683	92.1676	195.466	228.186	217.926	167	144.833	136.19	148.637	77.9578	123.891	180.051	91.5692	102.551	96.9495	198.553	78.1464	132.216	169.546	157.403
19	ENSGALG00000003604	181.183	168.79	228.822	304.205	191.849	243.772	249.298	210.866	303.849	273.291	219.022	157.577	261.181	209.32	339.213	172.694	273.536	182.519	217.303	268.348	322.814	311.81	127.466	235.886	93.7808	55.7248	158.76
20	ENSGALG00000003657	7.35768	12.7993	1.59458	6.25079	6.32471	0	0	0	0	0	0	0	0	0	16.3932	0	0	0	0	5.08718	0	0	0	0	0	0	0
21	ENSGALG00000003665	1096.29	692.76	865.06	793.85	936.056	810.727	736.815	1403.71	1094.87	1007.19	846.762	975.637	540.809	688.219	303.905	608.295	998.407	566.361	621.753	601.558	551.102	1443.76	542.957	464.537	633.405	601.117	692.031
22	ENSGALG00000026077	830.498	1259.13	612.319	343.793	679.906	467.23	276.998	467.214	283.592	434.369	259.344	825.883	207.78	268.522	569.979	213.934	362.435	179.2	353.893	264.533	222.938	657.684	307.635	227.203	132.216	284.552	426.074
23	ENSGALG00000048771	818.542	1006.34	1183.98	866.776	865.431	815.344	868.666	793.85	918.637	974.616	822.935	499.553	1159.29	649.103	1034.03	535.265	1094.14	805.294	1018.22	834.297	855.19	812.279	386.076	454.407	571.909	413.787	485.779
24	ENSGALG00000037709	579.417	511.171	848.317	877.194	912.866	735.01	796.646	2044.58	923.701	694.991	891.666	919.759	485.466	731.563	1780.55	634.93	1102.35	372.78	823.978	807.589	805.252	1800.12	660.618	548.472	862.476	776.591	917.28
25	ENSGALG00000000146	425.826	465.573	406.618	325.041	261.421	361.965	187.251	361.781	172.181	365.594	149.375	262.629	382.547	209.32	136.19	390.065	545.705	169.244	302.45	198.4	211.345	214.861	187.522	136.033	201.398	144.647	127.551
26	ENSGALG00000030512	26.6716	55.1968	15.9458	3.12539	8.43294	13.8507	5.53996	0	42.5389	0	10.0805	0	15.5349	17.9719	0	0	0	0	0	0	0	0	0	0	0	0	0
27	ENSGALG00000026315	60.7008	44.7974	2.39187	0	3.16235	0	0	0	0	0	11.9133	2.23514	17.4768	22.2006	0	12.0284	32.8243	0	0	0	0	0	0	0	0	0	0
28	ENSGALG00000037124	0	0	0	0	3.16235	0	0	0	0	0	0	0	0	0	0	0	0	0	0	0	0	0	0	0	0	0	0
29	ENSGALG00000007494	451.577	432.775	377.118	258.366	258.259	313.026	428.793	458.945	362.593	228.044	183.282	236.924	172.826	290.722	324.081	384.051	300.89	273.225	286.485	240.369	212.237	285.608	303.958	221.415	264.431	316.565	245.603
30	ENSGALG00000007516	90.1315	135.992	71.7562	90.6364	61.1388	71.1002	46.5357	20.6732	39.5004	76.0146	71.4799	35.7622	66.9943	47.5727	29.0033	93.65	25.9859	87.3877	122.399	58.5025	105.227	7.86077	42.8973	40.5203	36.8974	11.8563	46.1354
31	ENSGALG00000032992	183.942	38.3978	265.498	310.456	238.231	297.328	260.378	202.597	260.297	248.857	215.356	158.695	287.396	99.3741	288.772	118.566	190.108	258.844	334.381	272.164	84.7164	133.633	98.0509	214.179	166.038	98.4077	67.8462
32	ENSGALG00000031255	3.67884	4.79973	8.7702	7.29258	11.5953	7.38703	32.1318	33.0771	48.6159	53.3912	33.9071	14.5284	45.6338	64.4875	0	131.454	53.3395	6.63704	93.1299	1320.12	666.138	469.026	1125.13	251.805	524.25	117.378	271.385
33	ENSGALG00000033938	266.716	217.588	180.188	228.154	234.014	186.523	168.415	262.549	176.232	163.793	179.616	200.045	183.506	218.835	195.457	155.51	239.344	176.988	279.39	274.707	346.891	351.114	176.492	186.683	193.711	259.654	340.588
34	ENSGALG00000012322	5.51826	3.99977	6.37833	3.12539	8.43294	8.31041	4.43197	0	0	2.71481	0	0	0	0	0	0	4.10304	0	2.66085	0	3.56701	0	3.67691	0	0	18.9702	0
35	ENSGALG00000052007	0	0	0	0	0	0	0	0	0	0	0	3.3527	0	0	0	0	0	0	0	0	0	0	0	0	0	0	0
36	ENSGALG00000007404	572.059	582.367	613.117	901.155	755.802	861.513	1117.96	760.773	925.727	853.355	937.486	939.875	807.816	704.076	1288.76	690.776	609.986	606.183	1796.08	1593.56	1556.11	838.482	1228.09	856.716	1964.78	2704.43	2310.84
37	ENSGALG00000037523	0	0	4.78374	0	0	0	0	0	0	0	0	0	0	0	0	0	0	0	0	0	0	0	0	0	0	0	0
38	ENSGALG00000050914	0	0	0	0	0	0	0	0	0	0	0	0	0	0	8.8271	0	0	0	0	0	4.45876	0	3.67691	0	0	0	0
39	ENSGALG00000050915	0	0	0	0	0	0	0	0	6.07698	1.80987	7.33127	0	12.6221	4.22869	0	0	0	0	0	0	1.7835	0	0	2.89431	0	0	0
40	ENSGALG00000050912	21.1533	9.59945	13.5539	15.627	9.48706	10.1572	6.64795	0	4.05132	1.80987	5.49845	7.82298	16.5058	19.0291	0	8.59174	0	36.5037	3.5478	0	1.7835	0	26.964	0	15.3739	20.1558	0
41	ENSGALG00000050913	0	0	0	0	2.10824	0	16.6199	0	22.2823	3.61974	3.66563	0	0	5.28586	0	16.3243	0	0	0	0	0	0	0	0	0	0	0
42	ENSGALG00000054219	0	0	0	2.0836	0	0	0	0	0	6.33455	0	0	4.85466	0	0	0	0	0	1.7739	5.08718	0	0	0	0	0	0	0
43	ENSGALG00000054214	1.83942	0	0	2.0836	0	0	0	0	0	0	0	0	0	0	0	0	0	0	0	0	0	0	0	0	0	0	0
44	ENSGALG00000011498	941.783	750.357	1003.79	919.907	815.887	1182.85	1329.59	738.033	971.304	573.729	898.081	1479.66	826.263	1002.2	1540.96	945.95	377.48	840.691	1831.55	2730.54	3305.72	919.71	1571.27	1616.47	1595.81	1934.96	1736.86
45	ENSGALG00000019622	431.344	436.775	468.01	54.1735	78.0047	107.112	32.1318	49.6156	8.10264	9.04936	0	24.5865	0	0	0	0	4.10304	0	2.66085	7.63076	7.13401	0	0	0	0	7.11381	0
46	ENSGALG00000052964	77.2556	35.198	9.56749	89.5946	8.43294	5.54028	0	18.6059	25.3208	1.80987	25.6594	4.47027	17.4768	22.2006	0	13.7468	6.8384	0	26.6085	17.8051	5.35051	78.6077	19.6102	15.9187	24.5982	54.5392	24.4246
47	ENSGALG00000054787	108.526	30.3983	24.716	64.5915	5.27059	10.1572	25.4838	51.683	75.9623	9.9543	14.6625	3.3527	28.157	49.6871	44.1355	36.0853	30.089	0	37.2519	53.4153	31.2113	154.595	71.0869	14.4716	118.379	144.647	40.7077
48	ENSGALG00000042371	59.7811	83.9952	58.9995	90.6364	128.602	109.882	88.6394	78.5581	122.552	92.3035	135.628	69.2892	82.5292	111.003	109.708	43.8179	41.0304	84.0691	51.4432	115.733	82.0411	115.291	69.8613	46.309	43.0469	52.1679	50.2062
49	ENSGALG00000040363	386.278	491.972	377.916	453.182	500.706	555.874	458.709	155.049	650.237	714.899	1012.63	1234.91	1138.9	841.509	1378.29	1098.02	218.829	772.109	703.352	5195.28	1128.96	2187.91	8000.96	6750.98	21823.3	7646.16	14371.2
50	ENSGALG00000011518	74.4965	129.593	94.8776	123.974	133.873	146.817	99.7193	126.106	138.758	172.843	130.13	105.051	92.2386	93.0311	31.5254	89.3541	87.5316	106.193	113.53	114.461	135.546	131.013	41.6717	79.5935	141.44	65.2099	74.6308
51	ENSGALG00000039920	366.964	495.172	412.997	612.577	528.113	514.322	740.139	200.53	543.89	643.409	581.92	205.633	638.873	323.495	456.487	301.57	143.606	630.519	384.05	286.154	315.68	151.975	312.537	363.236	235.221	234.756	130.265
52	ENSGALG00000043379	152.672	83.9952	152.283	242.739	181.308	159.745	128.527	268.751	223.836	52.4863	128.297	215.691	99.0351	202.977	0	220.808	183.269	39.8222	125.947	183.138	13.3763	516.19	28.1896	292.325	330.539	37.9403	245.603
53	ENSGALG00000037533	0	2.39986	0	0	0	0	0	0	0	0	0	0	0	0	0	0	0	0	0	0	0	0	0	0	0	0	0
54	ENSGALG00000017190	0	0	2.39187	0	0	0	0	0	0	0	0	0	0	0	0	0	0	0	0	0	0	0	0	0	0	0	0
55	ENSGALG00000017197	32.1898	43.9975	41.4591	16.6688	35.84	16.6208	5.53996	12.4039	8.10264	6.33455	11.9133	3.3527	2.9128	6.34303	0	4.29587	5.47072	1.10617	3.5478	1.27179	0.891751	5.24051	1.22564	0	0	9.48508	2.71385
56	ENSGALG00000016822	0	0	1.59458	0	0	0	0	10.3366	0	0	0	0	0	4.22869	0	6.87339	0	15.4864	0	0	0	0	0	0	0	0	0
57	ENSGALG00000007098	762.439	962.345	633.846	817.811	455.379	757.171	1102.45	138.51	306.888	1460.57	1460.76	1181.27	586.443	528.586	453.965	1327.42	61.5456	532.069	499.353	531.61	565.37	201.76	796.664	574.521	1105.38	930.723	721.883
58	ENSGALG00000007025	404.672	389.578	464.82	267.742	245.609	365.658	308.022	130.241	311.952	375.548	215.356	388.914	333.03	346.752	238.332	269.781	113.517	461.274	314.868	324.307	389.695	91.709	601.788	437.041	802.518	468.326	404.363
59	ENSGALG00000049464	1.83942	1.59991	6.37833	0	9.48706	8.31041	2.21598	0	0	7.23949	11.9133	5.58784	16.5058	24.3149	21.4373	1.71835	0	0	4.43476	5.08718	0	0	8.57946	0	0	2.37127	0
60	ENSGALG00000038806	4.59855	10.3994	8.7702	0	0	3.69352	11.0799	4.13464	7.08981	9.04936	25.6594	8.94055	11.6512	34.8867	18.9152	29.2119	2.73536	15.4864	13.3043	8.90256	6.24226	0	3.67691	0	0	34.3834	16.2831
61	ENSGALG00000042554	298.906	382.378	397.051	310.456	319.398	268.703	601.64	597.455	456.786	1024.39	854.093	283.862	930.153	504.271	546.019	457.94	486.894	342.914	778.743	489.641	468.169	411.38	333.373	338.634	887.074	311.822	331.089
62	ENSGALG00000042244	0	2.39986	3.18916	0	0	0	0	0	6.07698	0	2.74923	0	0	0	0	0	0	0	0	0	0	0	0	0	1.53739	0	18.9969
63	ENSGALG00000007917	10.1168	11.1994	7.97291	7.29258	8.43294	5.54028	0	6.20195	0	3.61974	0	5.58784	0	9.51454	0	0	0	2.21235	7.98256	0	1.7835	0	0	2.89431	19.9861	0	0
64	ENSGALG00000007183	1032.83	850.351	862.668	1090.76	1002.47	1220.71	1792.73	1695.2	1319.72	870.548	1008.97	1008.05	1415.62	1330.98	936.934	1738.97	2155.46	1056.4	1529.99	1545.23	1752.29	1627.18	1378.84	1470.31	1077.71	1103.83	1590.31
65	ENSGALG00000007161	137.956	121.593	137.931	166.688	192.904	156.051	187.251	159.183	170.155	132.121	139.294	215.691	105.832	151.176	58.0067	163.243	140.871	138.272	102.886	127.179	98.0927	125.772	113.984	137.48	132.216	221.714	211.68
66	ENSGALG00000035940	101.168	139.192	141.12	189.607	146.522	168.055	232.678	140.578	219.784	147.505	103.554	107.287	170.884	137.432	71.8778	131.454	95.7376	161.501	217.303	155.159	239.881	78.6077	125.015	111.431	50.7339	107.893	84.1293
67	ENSGALG00000046759	0	0	0	3.12539	0	5.54028	0	0	0	0	0	4.47027	0	0	0	0	0	5.53086	0	0	0	0	0	0	0	0	0
68	ENSGALG00000046757	4.59855	10.3994	3.18916	6.25079	5.27059	1.84676	4.43197	6.20195	2.02566	1.80987	1.83282	3.3527	10.6803	1.05717	0	3.4367	5.47072	4.42469	2.66085	19.0769	12.4845	0	1.22564	2.89431	0	3.5569	1.35692
69	ENSGALG00000046756	0	3.19982	2.39187	0	0	0	0	0	0	0	0	0	0	0	0	0	0	0	0	0	0	0	0	0	0	0	0
70	ENSGALG00000046753	0	0	0	2.0836	0	0	0	0	0	0	0	0	0	0	0	0	0	0	0	0	0	0	0	0	0	0	0
71	ENSGALG00000009616	0	3.99977	3.18916	0	0	0	0	0	3.03849	0	3.66563	0	0	0	0	0	0	0	0	0	0	0	0	2.89431	0	0	0
72	ENSGALG00000009627	356.847	473.573	304.565	292.745	383.699	418.291	437.657	49.6156	322.08	461.517	519.604	347.564	362.158	419.697	240.854	310.162	46.5011	349.551	274.955	254.359	277.335	78.6077	279.445	329.951	272.118	283.367	283.597
73	ENSGALG00000009612	302.584	583.167	361.173	178.147	383.699	215.147	340.154	111.635	501.351	173.748	107.22	252.57	111.657	106.774	50.4406	101.383	49.2365	107.299	78.0517	133.538	205.995	65.5064	56.3793	62.2277	235.221	80.6232	111.268
74	ENSGALG00000009615	286.03	253.585	329.281	257.324	177.092	272.397	229.354	291.492	259.285	188.227	156.706	203.397	108.744	88.8024	195.457	295.556	94.37	85.1753	157.877	138.626	223.83	141.494	273.317	318.374	101.468	213.414	306.665
75	ENSGALG00000041996	19.3139	7.99954	24.716	41.6719	9.48706	11.0806	25.4838	26.8751	82.0393	17.1938	9.16409	27.9392	5.82559	27.4865	15.1322	79.044	15.0445	58.6272	5.32171	13.9897	3.56701	41.9241	31.8666	54.9919	43.0469	20.1558	5.42769
76	ENSGALG00000009678	213.373	256.785	243.971	281.285	274.071	275.167	198.331	303.896	164.079	224.424	205.276	135.226	200.012	158.576	133.668	177.849	388.421	217.916	179.164	176.779	200.644	128.393	175.266	167.87	89.1686	65.2099	156.046
77	ENSGALG00000052518	0	0	0	0	4.21647	0	0	0	0	0	0	0	0	0	40.3525	0	0	0	3.5478	0	0	0	0	0	0	0	0
78	ENSGALG00000009645	243.723	204.788	261.511	307.33	126.494	259.47	347.91	279.088	246.118	136.645	209.858	185.516	241.762	177.605	157.627	235.414	160.019	209.067	232.381	284.882	215.804	233.203	159.333	157.74	172.188	133.977	116.695
79	ENSGALG00000015845	0	0	0	0	5.27059	0	0	0	0	0	0	0	2.9128	0	0	8.59174	0	0	1.7739	0	3.56701	0	0	0	0	0	0
80	ENSGALG00000009687	3.67884	3.19982	9.56749	0	3.16235	0	0	0	0	2.71481	0	0	2.9128	0	0	0	0	0	5.32171	2.54359	0	0	3.67691	0	0	0	0
81	ENSGALG00000009690	3403.85	2724.64	1706.2	748.011	1607.53	1665.78	1132.37	109.568	864.957	1066.92	1249.07	1030.4	208.75	886.967	407.308	573.069	6.8384	558.617	182.712	155.159	134.654	96.9495	284.348	257.594	73.7947	117.378	48.8492
82	ENSGALG00000046585	0	0	2.39187	0	8.43294	3.69352	0	18.6059	8.10264	0	0	0	7.76746	4.22869	0	0	5.47072	0	0	7.63076	0	204.38	24.5127	18.813	293.641	316.565	697.459
83	ENSGALG00000043988	4.59855	5.59968	7.17562	0	10.5412	8.31041	0	0	10.1283	4.52468	18.3282	4.47027	2.9128	11.6289	0	5.15504	19.1475	11.0617	0	7.63076	8.02576	0	9.80509	0	0	0	5.42769
84	ENSGALG00000047400	0	0	0	0	0	0	0	0	0	0	0	0	0	0	0	2.57752	0	0	0	0	0	0	0	0	0	0	0
85	ENSGALG00000047406	0	0	0	3.12539	0	3.69352	0	0	0	0	4.58204	0	0	0	0	0	0	0	0	0	0	0	0	0	0	0	0
86	ENSGALG00000024498	1.83942	0.799954	0.797291	3.12539	2.10824	0	0	0	0	0	0	0	0	0	0	0	1.36768	0	0.886951	0	0	0	0	1.44716	0	5.92817	0
87	ENSGALG00000004120	1.83942	3.99977	0	2.0836	0	0	0	20.6732	6.07698	14.479	4.58204	0	14.564	8.45737	20.1762	4.29587	5.47072	12.1679	1.7739	2.54359	3.56701	20.962	0	7.23578	0	0	0
88	ENSGALG00000015119	112.205	151.991	1250.15	1029.3	69.5718	1273.34	916.31	425.868	1072.59	112.212	90.7245	995.753	1012.68	988.455	1089.52	986.332	253.021	69.6889	812.447	951.302	1022.84	303.95	1366.59	56.4391	43.0469	1235.43	933.563
89	ENSGALG00000033244	19.3139	34.398	22.3241	42.7137	69.5718	43.3988	14.4039	31.0098	17.2181	33.4826	21.9938	8.94055	16.5058	0	0	1.71835	1.36768	0	6.20866	7.63076	14.268	0	8.57946	17.3659	4.61217	2.37127	0
90	ENSGALG00000043669	317.3	449.574	294.2	419.844	386.861	405.364	448.737	246.011	257.259	417.175	307.913	230.219	340.797	187.119	247.159	252.597	131.297	267.694	423.076	223.836	325.489	112.671	170.364	219.968	229.071	113.821	222.535
91	ENSGALG00000052925	0	0	0	0	0	0	0	0	0	0	0	0	0	0	0	0	0	0	3.5478	0	0	0	0	0	0	0	0
92	ENSGALG00000021074	0	2.39986	7.97291	6.25079	10.5412	20.3143	3.32398	0	0	2.71481	8.24768	0	8.73839	2.11434	40.3525	8.59174	24.6182	6.63704	0	11.4461	3.56701	55.0254	0	11.5772	19.9861	24.8983	23.0677
93	ENSGALG00000051585	1.83942	4.79973	7.17562	10.418	9.48706	10.1572	2.21598	0	16.2053	1.80987	0	0	8.73839	16.9147	0	3.4367	0	0	4.43476	0	3.56701	0	2.45127	0	0	3.5569	5.42769
94	ENSGALG00000003206	171.986	108.794	164.242	147.935	88.5459	99.725	84.2074	140.578	121.54	76.9196	40.322	30.1743	70.8781	43.344	55.4846	37.8037	109.414	101.768	78.9386	43.241	55.2886	73.3672	23.2871	14.4716	12.2991	33.1978	36.6369
95	ENSGALG00000049890	0	0	0	0	0	0	0	0	0	0	0	0	0	6.34303	0	0	0	0	0	0	0	0	0	0	0	0	0
96	ENSGALG00000003250	98.4089	90.3948	89.2966	63.5497	47.4353	68.3301	87.5314	221.203	161.04	31.6728	54.9845	69.2892	26.2152	51.8014	11.3491	63.5789	94.37	14.3802	47.8954	44.5128	49.9381	170.317	87.0202	76.6992	64.5704	175.474	138.406
97	ENSGALG00000015132	392.716	440.775	401.834	220.861	334.155	174.519	162.875	53.7503	56.7185	92.3035	87.9752	191.104	57.285	94.0883	69.3558	82.4807	79.3255	108.405	78.9386	55.9589	55.2886	34.0633	78.4408	79.5935	99.9303	45.0541	85.4862
98	ENSGALG00000015140	2.75913	10.3994	0	0	0	0	0	0	0	0	0	0	0	0	0	0	0	0	0	0	0	0	0	0	46.1217	0	0
99	ENSGALG00000011221	866.366	1045.54	841.142	784.474	1162.69	937.23	658.147	473.416	436.53	774.625	446.291	360.975	603.92	711.476	477.925	640.085	815.138	797.551	278.503	198.4	155.165	199.139	804.018	293.773	153.739	202.744	127.551
100	ENSGALG00000049661	0	0	0	0	0	0	0	0	0	0	0	0	0	0	15.1322	0	0	0	0	0	0	0	0	0	0	0	0
101	ENSGALG00000049662	0	0	0	0	0	0	0	0	0	0	1.83282	0	0	5.28586	0	0	0	0	2.66085	0	0	0	0	0	0	3.5569	0
102	ENSGALG00000049664	0	0	0	3.12539	0	0	0	0	2.02566	0	0	0	0	0	0	0	0	0	0	0	0	0	0	0	0	0	0
103	ENSGALG00000049666	0	0	0	2.0836	0	8.31041	0	0	0	0	0	0	0	0	0	0	0	0	0	0	4.45876	0	0	0	0	0	0
104	ENSGALG00000049669	2.75913	1.59991	0	0	0	0	0	0	0	0	0	0	0	0	0	0	0	0	0	0	0	0	0	0	0	0	0
105	ENSGALG00000034860	1279.32	1851.89	974.289	1735.63	1377.73	1565.13	1022.68	322.502	796.085	706.755	1052.95	271.569	441.774	1298.21	488.013	1043.04	146.342	563.042	442.589	588.841	430.716	471.646	268.414	639.643	1157.65	187.33	701.529
106	ENSGALG00000042159	153.591	206.388	288.619	215.652	232.96	199.45	109.691	84.76	83.0521	42.532	150.291	27.9392	20.3896	13.7432	27.7423	8.59174	61.5456	4.42469	35.478	19.0769	11.5928	23.5823	23.2871	8.68293	0	1.18563	13.5692
107	ENSGALG00000009533	345.811	237.586	288.619	161.479	174.984	174.519	339.046	196.395	178.258	202.706	265.759	207.868	222.343	342.524	237.071	286.964	134.033	266.588	190.694	237.825	223.83	138.874	231.645	202.602	272.118	276.253	219.822
108	ENSGALG00000048373	2.75913	3.19982	0	0	0	0	0	0	0	0	0	0	0	0	0	0	0	0	0	0	0	0	0	0	0	0	0
109	ENSGALG00000052162	101.168	123.193	103.648	110.431	132.819	140.354	213.843	179.857	209.656	132.121	116.384	113.992	134.96	57.0873	85.749	95.3683	77.9578	159.289	115.304	82.6666	98.9844	86.4684	63.7331	143.268	109.155	122.12	111.268
110	ENSGALG00000054759	268.555	211.988	255.133	227.112	250.88	242.849	469.789	107.501	373.734	243.428	331.74	519.669	228.169	322.437	175.281	405.53	67.0163	320.79	297.129	212.39	324.598	62.8861	230.42	301.008	498.114	273.882	295.809
111	ENSGALG00000043623	33.1095	10.3994	15.9458	33.3375	18.9741	31.3949	46.5357	6.20195	18.2309	20.8135	14.6625	5.58784	19.4186	47.5727	31.5254	31.7894	23.2506	46.4593	35.478	22.8923	19.6185	7.86077	25.7384	18.813	16.9113	41.4972	27.1385
112	ENSGALG00000009549	1904.72	2191.87	1854.5	1950.25	2249.49	2024.97	2389.94	1081.21	2408.51	3725.62	2957.25	2621.81	2991.44	3484.44	2201.73	3316.41	984.73	2512.12	2903.88	2379.53	2422.89	1252.48	3010.16	2529.63	2781.14	3233.23	2129.01
113	ENSGALG00000050972	0	0	0	0	1.05412	0	0	0	1.01283	0	0	0	0	0	0	0.859174	0	0	0.886951	0	0	0	2.45127	0	0	0	0
114	ENSGALG00000042723	10.1168	14.3992	10.3648	9.37618	6.32471	13.8507	8.86394	4.13464	0	3.61974	0.916409	5.58784	4.85466	6.34303	0	10.3101	58.8103	5.53086	6.20866	6.35897	10.701	75.9874	19.6102	21.7073	46.1217	0	13.5692
115	ENSGALG00000032259	0	0	1.59458	0	0	0	0	0	0	0	0	0	0	0	0	0	0	0	0	2.54359	1.7835	0	0	0	0	0	0
116	ENSGALG00000039108	1123.89	1336.72	1716.57	1714.8	1556.93	1288.11	886.394	1376.83	964.214	1333.88	1074.03	642.602	1341.83	781.25	1963.4	693.353	1180.31	1034.27	1402.27	1097.56	1278.77	1658.62	741.51	1008.67	1312.93	532.35	841.293
117	ENSGALG00000037712	739.446	587.166	746.264	696.963	790.588	686.994	711.331	913.755	849.765	749.287	637.82	675.011	585.472	371.067	865.056	526.674	1198.09	612.82	936.62	779.61	671.489	1585.25	742.736	782.911	870.163	942.58	1149.31
118	ENSGALG00000001031	43.2264	32.7981	34.2835	48.9645	30.5694	44.3222	31.0238	22.7405	12.154	47.0567	11.9133	15.646	31.0698	35.9438	73.1389	64.438	34.192	51.9901	21.2868	29.2513	37.4536	55.0254	9.80509	31.8374	0	9.48508	20.3539
119	ENSGALG00000001028	876.483	1084.74	1230.22	1336.63	805.346	932.613	782.243	1075.01	1096.9	578.254	581.003	639.249	1118.51	493.699	365.694	678.747	1072.26	1258.82	887.838	330.666	457.468	615.76	310.086	296.667	388.96	751.693	453.212
120	ENSGALG00000047188	5.51826	3.19982	2.39187	3.12539	0	6.46366	3.32398	0	0	0	0	12.2932	4.85466	5.28586	0	3.4367	1.36768	0	0	0	4.45876	5.24051	7.35382	0	3.07478	1.18563	0
121	ENSGALG00000032717	0	5.59968	3.18916	4.16719	3.16235	13.8507	15.5119	8.26927	3.03849	18.0987	2.74923	68.1717	13.5931	17.9719	0	24.0569	13.6768	18.8049	13.3043	16.5333	26.7525	55.0254	8.57946	31.8374	29.2104	30.8265	40.7077
122	ENSGALG00000040908	64.3797	45.5974	58.9995	62.5079	36.8941	63.7132	31.0238	90.962	45.5774	12.6691	18.3282	10.0581	14.564	8.45737	0	24.916	17.7798	21.0173	9.75646	11.4461	10.701	31.4431	26.964	14.4716	32.2852	30.8265	14.9262
123	ENSGALG00000034478	4.59855	131.992	0	6.25079	3.16235	9.23379	40.9957	6.20195	8.10264	16.2888	12.8297	22.3514	9.70932	16.9147	0	10.3101	16.4122	32.079	8.86951	11.4461	19.6185	55.0254	8.57946	24.6016	66.1078	9.48508	5.42769
124	ENSGALG00000053868	30.3504	39.9977	20.7296	22.9195	73.7882	52.6326	58.7236	51.683	69.8853	187.322	208.025	221.278	96.1223	245.264	283.728	233.695	280.375	282.074	329.946	202.215	221.154	482.127	224.292	263.382	175.262	503.895	297.166
125	ENSGALG00000042533	69.8979	55.9968	93.283	30.2121	43.2188	107.112	34.3478	66.1542	71.911	52.4863	78.8112	49.173	102.919	78.2307	63.0507	95.3683	84.7962	105.086	42.5737	80.123	117.711	55.0254	40.446	94.0651	47.6591	56.9105	25.7815
126	ENSGALG00000043603	0	0	0	0	0	0	0	10.3366	9.11547	4.52468	16.4954	30.1743	10.6803	29.6008	0	15.4651	50.6042	27.6543	12.4173	30.5231	21.402	62.8861	26.964	68.0163	21.5235	9.48508	31.2092
127	ENSGALG00000000944	501.242	495.972	385.091	21.8778	632.471	524.479	396.661	1616.64	422.35	510.384	768.867	479.437	458.28	516.957	577.545	496.603	1638.48	346.232	390.258	508.718	472.628	1092.65	6.12818	518.082	505.801	558.434	426.074
128	ENSGALG00000018344	0.91971	0.799954	0.797291	2.0836	2.10824	0.923379	1.10799	0	1.01283	0.904936	0.916409	0	0.970932	5.28586	12.6101	0.859174	0	6.63704	0	0	0	0	0	0	0	0	0
129	ENSGALG00000017098	390.877	231.187	241.579	245.864	212.932	156.974	243.758	183.991	274.477	166.508	155.789	286.097	162.146	206.148	148.8	242.287	255.756	133.847	236.816	204.759	204.211	241.064	227.968	188.13	259.819	308.265	278.169
130	ENSGALG00000052037	454.337	452.774	267.89	311.498	241.393	285.324	193.899	235.674	130.655	213.565	234.601	354.269	200.012	251.607	303.905	412.403	93.0023	212.385	184.486	216.205	309.438	193.899	292.927	212.732	175.262	139.905	139.763
131	ENSGALG00000034376	320.059	1.59991	414.591	289.62	396.348	335.187	209.411	138.51	202.566	234.378	223.604	230.219	266.035	146.947	151.322	201.047	95.7376	286.499	284.711	273.436	259.5	104.81	194.876	144.716	126.066	130.42	111.268
132	ENSGALG00000030011	1334.5	999.943	994.221	867.817	846.456	917.839	797.754	506.493	621.878	715.804	694.638	844.882	630.135	706.191	482.969	766.383	713.929	1061.93	1268.34	1075.94	1268.96	644.583	1066.3	1115.76	839.415	892.783	857.576
133	ENSGALG00000050729	54.2629	66.3962	62.986	100.013	84.3294	110.806	86.4234	51.683	61.7826	111.307	31.1579	26.8216	133.989	58.1444	46.6575	117.707	54.7072	97.3432	64.7474	15.2615	26.7525	41.9241	24.5127	130.244	58.4208	23.7127	12.2123
134	ENSGALG00000052945	45.0658	63.1964	92.4857	113.556	52.7059	85.8743	39.8877	47.5483	74.9494	104.068	123.715	116.227	145.64	174.433	205.545	96.2275	139.503	84.0691	82.4865	103.015	162.299	256.785	106.63	70.9106	172.188	119.749	195.397
135	ENSGALG00000032585	4.59855	7.99954	7.17562	2.0836	5.27059	1.84676	2.21598	4.13464	8.10264	2.71481	4.58204	5.58784	8.73839	7.4002	26.4813	6.01422	10.9414	3.31852	2.66085	0	0.891751	2.62026	6.12818	2.89431	1.53739	4.74254	0
136	ENSGALG00000033402	0.91971	0.799954	0.797291	1.0418	1.05412	0.923379	0	2.06732	0	0	0.916409	0	0	2.11434	0	0	0	1.10617	0	1.27179	0	0	0	0	0	0	0
137	ENSGALG00000033609	12043.6	14340.8	14049.9	16763.6	14425.6	12283.7	19512.9	25049.7	15422.4	8238.54	7213.05	9475.86	10531.7	4845.02	7769.11	10524	15107.4	6983.27	9101.01	10016.6	13657.2	18858	8099.01	9704.62	7127.34	14558.4	15236.9
138	ENSGALG00000041973	59.7811	48.7972	58.2022	30.2121	24.2447	66.4833	4.43197	78.5581	58.7442	4.52468	0	25.7041	8.73839	11.6289	13.8712	36.0853	72.4871	0	3.5478	44.5128	18.7268	7.86077	26.964	14.4716	27.673	35.569	32.5662
139	ENSGALG00000041909	568.381	369.579	693.643	1626.25	1009.84	1423.85	4854.11	3384.2	2231.27	3284.92	1286.64	1183.5	6005.22	2437.84	3466.53	1911.66	7374.53	3766.52	3800.59	6197.45	3553.63	11521.3	2014.95	4593.27	5603.79	2678.35	3610.77
140	ENSGALG00000052195	18.3942	39.1978	60.5941	58.3407	62.1929	47.0923	54.2916	45.481	45.5774	66.0603	85.226	40.2325	106.803	60.2588	211.85	80.7623	51.9719	115.042	162.312	78.8512	88.2834	70.7469	44.1229	95.5123	86.0938	45.0541	75.9877
141	ENSGALG00000034701	0	0	52.6212	134.392	63.2471	112.652	339.046	150.914	146.86	222.614	121.882	63.7014	534.984	124.746	509.45	115.988	359.7	299.773	307.772	488.369	294.278	618.38	117.661	285.09	281.342	139.905	187.255
142	ENSGALG00000047482	0	0	0	0	0	0	0	0	0	0	0	0	0	5.28586	0	0	0	0	0	0	0	0	0	0	0	0	0
143	ENSGALG00000038757	19.3139	35.198	32.6889	26.0449	28.4612	36.0118	7.75595	37.2117	20.2566	22.6234	19.2446	23.4689	32.0408	23.2578	0	69.5931	31.4567	22.1235	30.1563	16.5333	28.536	52.4051	18.3846	20.2602	36.8974	27.2696	27.1385
144	ENSGALG00000029588	48.7446	39.9977	86.1074	117.723	54.8141	94.1847	94.1793	103.366	58.7442	116.737	158.539	67.0541	184.477	107.832	259.769	88.4949	158.651	146.015	196.016	158.974	193.51	243.684	68.6357	195.366	209.085	111.45	131.622
145	ENSGALG00000041938	0	0	0	0	0	0	0	0	0	0	0	0	0	0	11.3491	0	0	0	0	0	0	0	0	0	0	0	0
146	ENSGALG00000021304	30.3504	9.59945	27.1079	7.29258	11.5953	20.3143	62.0476	0	15.1925	5.42962	0	4.47027	0	21.1434	17.6542	5.15504	0	0	10.6434	0	7.13401	0	30.6409	17.3659	0	0	12.2123
147	ENSGALG00000003582	9.1971	5.59968	11.9594	0	4.21647	0	0	0	0	1.80987	0	0	0	2.11434	0	0	0	0	0	0	0	0	0	0	0	10.6707	0
148	ENSGALG00000023552	24.8322	11.1994	15.1485	2.0836	15.8118	10.1572	21.0519	0	8.10264	3.61974	12.8297	12.2932	4.85466	15.8576	0	35.2261	4.10304	27.6543	7.09561	0	0	7.86077	0	2.89431	0	7.11381	4.07077
149	ENSGALG00000013372	26.6716	9.59945	13.5539	38.5465	30.5694	33.2417	75.3435	119.904	215.733	326.682	1017.21	2627.4	803.932	1165	1793.16	1275.01	936.861	2022.08	1476.77	3550.85	3735.55	505.709	2071.33	3491.99	1100.77	1471.37	2065.24
150	ENSGALG00000026625	0	1.59991	0	2.0836	4.21647	4.6169	1.10799	6.20195	1.01283	1.80987	1.83282	4.47027	4.85466	10.5717	10.0881	8.59174	1.36768	12.1679	2.66085	1.27179	0	26.2026	3.67691	7.23578	59.9582	30.8265	51.5631
151	ENSGALG00000003446	18.3942	19.1989	12.7567	8.33438	14.7576	11.0806	16.6199	6.20195	24.3079	16.2888	28.4087	29.0568	35.9245	29.6008	0	33.5078	0	38.7161	3.5478	8.90256	0	70.7469	31.8666	40.5203	365.899	234.756	360.942
152	ENSGALG00000003547	783.593	699.16	578.036	417.761	549.195	432.142	357.882	163.318	413.235	302.249	445.375	368.797	388.373	392.211	461.531	433.024	153.18	403.753	488.71	611.733	655.437	524.051	2923.14	2273.48	1228.37	979.334	2306.77
153	ENSGALG00000003558	757.841	779.155	715.17	799.059	568.169	647.289	998.301	167.453	466.915	481.426	639.653	574.43	784.513	806.622	1015.12	359.135	86.1639	1434.71	667.874	721.107	680.406	131.013	620.172	561.496	298.254	205.115	260.529
154	ENSGALG00000013376	3.67884	0	0	10.418	18.9741	1.84676	7.75595	8.26927	47.603	85.9689	309.746	253.688	77.6746	232.578	108.447	156.37	94.37	189.156	192.468	306.502	409.314	199.139	218.163	240.228	282.88	176.66	379.939
155	ENSGALG00000013377	58.8614	116.793	72.5534	69.8004	70.6259	95.1081	116.339	14.4712	109.386	136.645	148.458	73.7595	167.971	72.9448	61.7897	136.609	13.6768	90.7062	133.93	175.508	176.567	13.1013	188.748	188.13	39.9721	82.9944	85.4862
156	ENSGALG00000039773	378.92	276.784	436.118	457.349	445.892	400.747	251.514	640.869	338.285	151.124	253.845	277.157	337.884	394.325	624.202	340.233	413.04	550.874	172.955	143.713	178.35	277.747	247.579	201.155	316.702	200.372	226.606
157	ENSGALG00000039974	671.388	323.182	584.414	486.52	465.92	457.073	154.011	940.63	237.002	522.148	373.895	505.141	515.565	330.895	153.844	310.162	277.639	348.444	442.589	490.912	445.876	529.292	509.865	371.919	324.389	548.949	382.652
158	ENSGALG00000050416	98.4089	128.793	162.647	163.562	167.605	197.603	183.927	177.789	148.886	161.984	138.378	69.2892	231.082	135.318	258.508	128.017	251.653	263.269	196.016	148.8	226.505	241.064	88.2458	167.87	153.739	110.264	126.194
159	ENSGALG00000052865	21.1533	7.99954	15.9458	4.16719	4.21647	3.69352	26.5918	6.20195	12.154	9.04936	8.24768	13.4108	4.85466	24.3149	85.749	9.45091	13.6768	22.1235	1.7739	10.1744	21.402	0	9.80509	5.78862	46.1217	5.92817	44.7785
160	ENSGALG00000039408	45.0658	47.1973	90.8911	48.9645	52.7059	67.4067	68.6955	146.78	148.886	75.1097	75.1455	102.816	91.2676	169.147	108.447	159.806	84.7962	191.368	78.9386	110.646	65.9896	136.253	69.8613	144.716	129.141	112.635	80.0585
161	ENSGALG00000046729	30.3504	58.3967	44.6483	31.2539	68.5176	72.0236	63.1556	47.5483	36.4619	22.6234	19.2446	37.9973	18.4477	60.2588	250.942	33.5078	35.5597	63.0519	33.7041	48.3282	32.9948	44.5444	40.446	50.6504	89.1686	22.5271	56.9908
162	ENSGALG00000029971	2531.04	1010.34	2420.57	3323.33	1726.64	2920.65	5154.38	2032.17	6102.3	1120.31	1521.24	1010.28	2160.32	956.74	1965.92	1197.69	1847.74	2415.88	1868.81	5.08718	1935.1	1619.32	442.455	862.505	733.335	604.674	1183.24
163	ENSGALG00000034328	1541.43	1202.33	1230.22	2020.05	1788.84	1631.61	3795.98	5676.86	4012.83	3727.43	2592.52	3657.8	3321.56	2757.1	3375.74	3004.53	5666.3	2256.59	3445.81	2839.92	2348.87	5342.7	1620.29	2823.4	3761.99	3615	3654.19
164	ENSGALG00000039573	968.454	1019.14	1268.49	1237.66	941.327	1117.29	975.033	1161.83	932.817	1365.55	975.975	662.718	1544.75	1049.77	972.242	741.467	1622.07	1413.69	1478.55	1069.58	1267.18	1239.38	644.685	865.399	936.271	840.615	1044.83
165	ENSGALG00000039156	10.1168	11.9993	7.17562	14.5852	7.37882	8.31041	2.21598	24.8078	33.4234	26.2431	43.0712	53.6433	88.3548	76.1164	163.932	58.4238	106.679	67.4765	119.738	44.5128	32.9948	102.19	51.4767	34.7317	44.5843	20.1558	42.0646
166	ENSGALG00000020985	6.43797	10.3994	19.135	27.0867	28.4612	41.5521	13.2959	31.0098	22.2823	4.52468	76.9783	55.8784	18.4477	32.7723	49.1796	23.1977	34.192	37.6099	35.478	206.031	182.809	34.0633	153.205	65.122	281.342	128.049	138.406
167	ENSGALG00000050793	0	0	0	0	2.10824	0	0	0	2.02566	0	3.66563	0	0	0	0	9.45091	0	0	0	0	0	0	0	0	4.61217	3.5569	0
168	ENSGALG00000051487	0	0	0	0	0	0	0	0	2.02566	0	0	0	0	0	0	4.29587	2.73536	0	0	6.35897	0	0	9.80509	11.5772	0	8.29944	0
169	ENSGALG00000020986	3.67884	0	0	2.0836	0	0	0	6.20195	8.10264	18.0987	7.33127	13.4108	4.85466	12.6861	25.2203	19.761	24.6182	26.5482	32.8172	17.8051	7.13401	47.1646	15.9333	66.5691	21.5235	26.084	13.5692
170	ENSGALG00000047316	15.6351	22.3987	23.9187	33.3375	46.3812	52.6326	42.1037	41.3464	60.7698	90.4936	78.8112	215.691	193.216	223.063	143.756	160.666	90.2669	211.279	277.616	164.061	120.386	96.9495	151.979	170.764	67.6452	155.318	161.474
171	ENSGALG00000037223	3.67884	2.39986	0	5.20899	3.16235	6.46366	6.64795	0	9.11547	8.14442	12.8297	51.4081	39.8082	94.0883	65.5728	40.3812	20.5152	45.3531	57.6518	50.8718	24.0773	7.86077	40.446	21.7073	6.14956	3.5569	44.7785
172	ENSGALG00000052803	2.75913	2.39986	1.59458	0	3.16235	0	0	0	0	5.42962	0	7.82298	0	0	3.78304	2.57752	2.73536	28.7605	3.5478	3.81538	0	0	0	5.78862	0	3.5569	0
173	ENSGALG00000005544	0	0	0	0	0	0	0	0	0	0	0	4.47027	0	9.51454	0	12.0284	4.10304	0	23.0607	16.5333	4.45876	0	11.0307	21.7073	27.673	8.29944	2.71385
174	ENSGALG00000005543	0	4.79973	0	0	2.10824	6.46366	2.21598	0	9.11547	11.7642	10.9969	54.7608	6.79653	89.8596	44.1355	36.0853	39.6627	22.1235	31.0433	40.6974	28.536	0	99.2766	131.691	83.0191	59.2817	54.2769
175	ENSGALG00000036111	135.197	128.793	98.864	2661.79	1762.48	3240.14	145.147	80.6254	198.515	94.1133	100.805	213.456	93.2095	145.89	155.105	91.9316	123.091	192.474	109.982	122.092	144.464	49.7849	139.723	206.943	135.29	62.8387	180.471
176	ENSGALG00000051583	0	0	0	0	0	0	0	0	0	0	0	0	0	0	0	0	0	0	0	0	0	0	0	0	7.68695	0	0
177	ENSGALG00000051085	14.7154	19.1989	3.98645	0	12.6494	1.84676	6.64795	6.20195	4.05132	10.8592	5.49845	23.4689	0	15.8576	0	10.3101	13.6768	25.442	2.66085	11.4461	0	5.24051	11.0307	26.0488	21.5235	9.48508	29.8523
178	ENSGALG00000016293	1338.18	1471.12	1272.48	815.728	1116.31	934.46	408.849	57.8849	471.979	451.563	493.944	363.21	370.896	235.749	303.905	319.613	80.6932	317.472	393.806	185.682	352.242	96.9495	352.983	209.838	513.488	320.121	275.455
179	ENSGALG00000016294	21.1533	11.9993	9.56749	15.627	21.0824	25.8546	29.9158	20.6732	20.2566	23.5283	43.0712	36.8797	38.8373	31.7151	29.0033	36.0853	21.8829	38.7161	7.98256	7.63076	20.5103	0	28.1896	14.4716	30.7478	17.7845	28.4954
180	ENSGALG00000016299	18.3942	30.3983	13.5539	2.0836	6.32471	0	8.86394	0	7.08981	55.2011	56.8173	18.9987	3.88373	15.8576	0	1.71835	0	0	0	0	0	0	0	2.89431	3.07478	0	0
181	ENSGALG00000016300	386.278	363.979	147.499	1826.27	836.969	1079.43	1378.34	740.1	1230.59	713.09	811.938	593.429	641.786	367.896	530.887	321.331	329.611	487.822	319.302	217.477	133.763	335.393	143.4	150.504	67.6452	176.66	108.554
182	ENSGALG00000016301	9.1971	0.799954	16.7431	10.418	20.0282	24.9312	0	0	3.03849	0	0	0	0	4.22869	0	0	0	0	0	7.63076	0	0	0	0	0	0	0
183	ENSGALG00000046637	0	0	0	0	0	0	0	0	2.02566	0	4.58204	2.23514	0	0	0	0	0	0	2.66085	0	0	0	0	0	0	0	0
184	ENSGALG00000016309	0	12.7993	24.716	5.20899	26.3529	4.6169	0	6.20195	9.11547	0	3.66563	0	0	9.51454	27.7423	0	0	0	3.5478	129.723	8.02576	0	8.57946	0	0	0	0
185	ENSGALG00000016313	169.227	243.186	254.336	165.646	193.958	154.204	62.0476	136.443	351.452	247.952	376.644	292.803	525.274	437.669	326.603	415.84	168.225	548.662	555.231	1616.45	1391.13	131.013	18.3846	157.74	221.384	422.086	210.323
186	ENSGALG00000054058	0	0	0	0	0	4.6169	0	0	0	0	0	0	0	0	0	0	0	0	0	0	0	0	0	0	0	0	0
187	ENSGALG00000026814	0	0	0	0	0	1.84676	0	0	1.01283	0	0	0	0	0	0	0	0	0	0	0	0	0	0	0	0	0	0
188	ENSGALG00000015709	892.118	915.148	343.632	446.931	568.169	472.77	298.05	45.481	276.503	385.503	366.563	220.161	125.25	481.013	331.647	116.848	13.6768	214.598	192.468	111.918	131.979	81.2279	151.979	140.374	73.7947	77.0663	173.686
189	ENSGALG00000015705	52.4234	78.3955	77.3372	31.2539	33.7318	37.8586	22.1598	14.4712	25.3208	27.1481	11.9133	27.9392	8.73839	13.7432	39.0915	17.1835	2.73536	33.1852	13.3043	7.63076	5.35051	13.1013	7.35382	1.44716	13.8365	7.11381	0
190	ENSGALG00000015699	1091.7	1257.53	1212.68	1375.17	1287.08	1187.47	1347.32	676.013	1142.47	1439.75	1289.39	966.696	1949.63	1303.49	1113.48	1037.88	880.786	1878.28	1004.03	922.051	1156.6	479.507	1190.09	989.854	691.825	803.86	654.037
191	ENSGALG00000020745	2.75913	0	0	6.25079	5.27059	2.77014	0	0	0	0	0	0	0	0	0	0	13.6768	0	4.43476	6.35897	4.45876	26.2026	0	0	4.61217	7.11381	9.49846
192	ENSGALG00000015706	163.708	227.187	192.944	108.347	114.899	144.047	195.007	41.3464	123.565	148.409	135.628	143.049	128.163	107.832	232.027	270.64	24.6182	82.963	172.069	123.364	187.268	23.5823	155.656	136.033	164.501	78.2519	78.7016
193	ENSGALG00000015708	2110.73	1347.12	1873.63	1848.15	1688.7	1831.06	1236.52	1050.2	1930.45	457.898	1224.32	1447.25	749.56	1540.3	810.832	1403.03	919.081	1159.27	1571.68	1252.72	1583.75	1087.41	1138.62	422.569	925.509	2587.06	2061.17
194	ENSGALG00000025605	0	1.59991	0.797291	0	0	0.923379	0	0	0	0.904936	0	0	0	0	0	0	0	0	0	0	0	0	0	0	0	0	0
195	ENSGALG00000050742	666.789	719.959	554.117	406.301	559.736	433.988	209.411	117.837	244.092	309.488	311.579	339.741	142.727	102.546	78.1829	209.638	19.1475	133.847	90.469	104.287	68.6649	44.5444	125.015	75.2521	95.3182	28.4552	28.4954
196	ENSGALG00000016531	405.592	530.37	461.631	502.146	401.619	409.057	585.02	568.512	420.325	729.378	532.433	335.27	766.066	246.321	243.376	502.617	864.374	953.521	836.395	503.63	607.283	906.609	345.63	568.732	430.469	290.481	286.311
197	ENSGALG00000052746	36.7884	28.7984	134.742	142.726	140.198	120.039	64.2636	208.799	145.848	89.5887	148.458	136.343	167.971	197.691	417.396	186.441	192.843	92.9185	168.521	85.2102	97.2009	319.671	100.502	209.838	175.262	173.103	210.323
198	ENSGALG00000031281	39.5475	49.5972	70.9589	52.0899	43.2188	50.7859	56.5076	35.1444	39.5004	34.3876	55.9009	29.0568	89.3258	83.5166	160.149	44.677	99.8407	105.086	54.991	38.1538	57.0721	78.6077	39.2204	59.3334	21.5235	13.042	18.9969
199	ENSGALG00000042005	86.4527	118.393	176.999	32.2957	94.8706	120.039	16.6199	64.0869	39.5004	25.3382	70.5635	37.9973	81.5583	107.832	138.712	91.0724	180.534	70.7951	41.6867	63.5897	70.4484	44.5444	30.6409	53.5447	58.4208	52.1679	13.5692
200	ENSGALG00000054823	0	0	0	0	0	0	2.21598	6.20195	0	0	0	2.23514	0	0	0	2.57752	0	0	2.66085	2.54359	2.67525	0	0	0	0	0	8.14154
201	ENSGALG00000041454	698.979	586.366	1303.57	1323.08	777.939	978.782	753.435	413.464	630.993	368.309	466.452	612.427	507.798	495.813	586.372	542.998	151.813	426.983	411.545	184.41	181.917	492.608	283.122	261.935	325.927	503.895	474.923
202	ENSGALG00000038191	0	7.19959	0	0	0	0	0	0	0	0	11.9133	0	0	6.34303	5.04406	1.71835	1.36768	6.63704	0	0	0	0	2.45127	0	0	0	0
203	ENSGALG00000031726	189.46	150.391	161.053	176.064	147.576	152.358	177.279	314.232	184.335	222.614	183.282	220.161	270.89	311.866	283.728	284.387	367.906	279.862	203.112	241.641	212.237	524.051	203.456	254.699	335.151	348.577	329.732
204	ENSGALG00000041028	0	0	4.78374	0	0	2.77014	0	0	0	0	0	2.23514	0	0	0	0	0	0	0	3.81538	0	0	0	0	0	0	0
205	ENSGALG00000015602	0	0	0	0	0	0	0	0	0	0	0	0	0	0	0	0	0	0	0	0	0	0	0	5.78862	0	0	0
206	ENSGALG00000015598	15.6351	17.599	19.135	62.5079	15.8118	28.6248	34.3478	6.20195	23.2951	8.14442	0	0	0	10.5717	0	4.29587	10.9414	0	7.09561	0	2.67525	0	0	0	0	0	0
207	ENSGALG00000053579	0	0	0	0	0	1.84676	0	0	0	0	0	0	0	0	0	0	0	0	0	0	0	0	0	0	0	0	0
208	ENSGALG00000054030	0	3.99977	0	0	1.05412	0	0	0	0	0	1.83282	3.3527	0	0	0	0	0	0	0	0	0	0	0	0	0	0	0
209	ENSGALG00000050450	0	0	0	0	0	0	0	0	0	0	0	0	0	0	37.8304	0	0	0	0	0	0	0	0	0	0	0	0
210	ENSGALG00000015618	0	0	1.59458	0	0	2.77014	9.97193	0	0	0	1.83282	0	0	8.45737	0	0	4.10304	0	0	0	0	0	0	5.78862	0	0	0
211	ENSGALG00000015617	5825.44	3589.39	2779.36	3886.95	6727.38	5457.17	3630.89	10334.5	8527.02	3032.44	2362.5	6480.78	4340.07	8242.77	2194.17	5905.96	6495.11	14.3802	2507.41	5411.48	4266.14	4108.56	4974.86	4463.03	4041.8	27.2696	5495.54
212	ENSGALG00000027714	213.373	212.788	247.957	283.369	205.553	280.707	249.298	198.463	173.194	270.576	197.028	115.11	155.349	329.838	126.101	204.483	102.576	198.005	125.06	190.769	130.196	131.013	171.589	124.455	99.9303	144.647	146.548
213	ENSGALG00000023089	27.5913	34.398	17.5404	19.7942	29.5153	25.8546	35.4558	28.9425	21.2694	15.3839	17.4118	23.4689	0	13.7432	0	7.73257	15.0445	9.95556	16.8521	2.54359	6.24226	15.7215	4.90255	17.3659	50.7339	21.3414	10.8554
214	ENSGALG00000015603	263.957	165.591	165.039	187.524	162.334	210.53	213.843	475.483	252.195	242.523	297.833	295.038	174.768	271.693	190.413	309.303	413.04	199.111	250.12	328.123	284.469	429.722	272.091	332.846	352.062	305.894	408.434
215	ENSGALG00000053588	0	0	0	0	0	1.84676	0	0	0	0	7.33127	0	0	0	0	0	0	0	0	0	0	0	0	0	0	0	0
216	ENSGALG00000053586	0	0	0	0	0	0	0	0	0	16.2888	10.0805	7.82298	0	9.51454	0	1.71835	0	0	6.20866	0	0	0	0	0	0	3.5569	0
217	ENSGALG00000053580	0	0	0	0	0	0	0	0	0	1.80987	0	0	2.9128	0	0	0.859174	0	0	0	0	0	0	0	0	0	0	0
218	ENSGALG00000053581	0	3.19982	0	0	0	0	0	0	0	0	0	2.23514	0	0	0	0	0	0	0	0	0	0	0	0	0	0	0
219	ENSGALG00000048737	71.7373	78.3955	71.7562	46.8809	55.8682	64.6366	65.3715	20.6732	30.3849	36.1974	16.4954	54.7608	30.0989	15.8576	99.6202	48.1137	61.5456	44.2469	67.4083	71.2205	50.8298	26.2026	35.5435	62.2277	15.3739	60.4674	27.1385
220	ENSGALG00000012264	93.8104	167.19	161.85	97.929	183.416	92.3379	78.6675	126.106	122.552	78.7294	71.4799	79.3473	75.7327	94.0883	126.101	145.2	101.208	56.4148	191.581	292.513	224.721	149.355	166.687	120.114	99.9303	152.947	116.695
221	ENSGALG00000012245	2120.85	2376.66	2210.09	2098.18	2319.06	2422.02	1669.74	3146.46	2250.51	1551.97	1691.69	1820.52	1703.02	1711.56	2028.97	1090.29	4122.19	1523.2	1412.91	2259.98	1777.26	2287.48	2767.49	1332.83	799.443	2167.34	1487.19
222	ENSGALG00000020160	8714.25	7089.19	6954.77	10910.7	8262.17	6543.07	12269.9	17477.1	15014.2	5664.9	5630.42	11418.2	6772.25	3382.95	5853.63	4023.51	14742.2	10630.3	6135.04	7550.64	9279.57	12108.2	4024.99	6561.4	10560.3	6561.3	5921.61
223	ENSGALG00000054856	1193.78	129.593	1061.19	1389.76	812.725	55.4028	985.005	1542.22	1469.62	682.322	588.334	993.518	870.926	273.807	466.575	385.769	1199.46	1017.68	307.772	919.507	708.942	1338.95	281.896	646.878	834.803	237.127	236.105
224	ENSGALG00000030614	13387.3	12046.5	10112.8	20179.6	12420.7	13523.8	6674.55	9288.46	11475.4	3480.38	17863.6	33684.6	9532.61	10585.5	30400.5	3358.51	5749.73	11111.5	37691	61682	45235	33845.8	8748.6	8021.58	55796.5	22981.2	36885.3
225	ENSGALG00000047368	1.83942	1.59991	0	1.0418	0	0	0	4.13464	0	1.80987	9.16409	11.1757	9.70932	7.4002	0	20.6202	0	0	1.7739	2.54359	0	0	2.45127	5.78862	15.3739	22.5271	5.42769
226	ENSGALG00000012227	3.67884	9.59945	50.2293	30.2121	21.0824	31.3949	16.6199	0	18.2309	35.2925	3.66563	10.0581	25.2442	2.11434	12.6101	10.3101	21.8829	26.5482	116.191	38.1538	62.4226	39.3038	9.80509	21.7073	59.9582	40.3116	23.0677
227	ENSGALG00000042112	126.92	113.593	92.4857	68.7586	80.1129	852.279	120.771	59.9522	62.7955	41.6271	133.796	1044.93	82.5292	103.603	503.145	81.6215	50.6042	596.227	105.547	1355.73	115.036	1084.79	115.21	107.089	207.548	130.42	1711.08
228	ENSGALG00000012239	507.68	545.569	590.792	497.979	458.541	567.878	342.37	405.194	414.248	454.278	497.61	450.38	723.345	563.472	694.819	439.897	488.262	490.035	1108.69	1011.08	724.994	288.228	531.926	490.586	630.33	680.554	506.132
229	ENSGALG00000054581	0	0	0	0	0	0	0	0	0	0	0	0	0	0	0	0	0	0	0	0	1.7835	0	0	0	0	0	0
230	ENSGALG00000054587	0	0	0	0	6.32471	0	0	0	0	0	0	0	0	0	0	0	0	2.21235	0	0	0	0	0	0	0	0	0
231	ENSGALG00000054589	0	0	5.58103	0	0	5.54028	0	0	0	0	0	0	0	0	0	0	0	0	0	0	20.5103	0	0	0	0	0	0
232	ENSGALG00000016734	32.1898	42.3976	43.0537	37.5047	41.1106	38.7819	28.8078	33.0771	41.526	47.0567	66.8978	18.9987	43.692	42.2869	31.5254	32.6486	30.089	50.884	111.756	122.092	112.361	41.9241	44.1229	63.6748	23.0608	30.8265	23.0677
233	ENSGALG00000051163	2.75913	0	11.1621	2.0836	4.21647	0	5.53996	0	8.10264	0	5.49845	0	6.79653	6.34303	3.78304	3.4367	6.8384	3.31852	6.20866	5.08718	4.45876	7.86077	3.67691	0	0	0	0
234	ENSGALG00000031375	0	0	43.851	63.5497	106.466	90.4912	56.5076	31.0098	37.4747	41.6271	28.4087	13.4108	48.5466	8.45737	100.881	23.1977	23.2506	28.7605	88.6951	33.0666	55.2886	86.4684	19.6102	21.7073	32.2852	23.7127	21.7108
235	ENSGALG00000049965	198.657	268.785	212.877	346.919	502.814	434.912	236.002	374.185	227.887	257.907	222.687	273.804	360.216	416.526	393.437	230.259	367.906	362.825	449.684	165.333	222.938	482.127	229.194	170.764	207.548	275.067	274.099
236	ENSGALG00000016735	68.9782	98.3944	65.3778	36.4629	64.3012	113.576	25.4838	16.5385	73.9366	23.5283	62.3158	71.5244	43.692	51.8014	60.5287	58.4238	4.10304	150.44	31.0433	73.764	49.0463	0	39.2204	15.9187	19.9861	22.5271	20.3539
237	ENSGALG00000016737	919.71	650.363	763.007	643.831	86.4376	698.998	1014.92	909.62	998.651	966.472	959.48	734.242	968.99	1176.63	1341.72	1028.43	865.742	685.827	1386.3	2640.24	2787.61	1145.05	1419.29	1476.1	1906.36	1573.34	1693.44
238	ENSGALG00000051165	0	0.799954	0	3.12539	0	0	0	0	0	0	0	0	0	0	0	0	0	0	3.5478	0	0	0	0	0	0	0	0
239	ENSGALG00000053053	0	0	0	0	4.21647	0	0	0	0	0	0	0	0	0	0	0	0	0	0	0	0	0	0	0	0	0	0
240	ENSGALG00000053056	0	0	0	0	2.10824	0	0	0	0	0	0	0	0	6.34303	29.0033	0	0	0	0	0	0	0	0	0	0	0	0
241	ENSGALG00000053059	3.67884	0	3.18916	0	0	3.69352	0	0	0	0	5.49845	0	26.2152	0	0	14.606	2.73536	26.5482	0	0	0	0	0	0	10.7617	0	0
242	ENSGALG00000005011	34.949	38.3978	29.4998	23.9613	32.6776	7.38703	6.64795	0	4.05132	3.61974	2.74923	4.47027	6.79653	17.9719	0	2.57752	0	0	2.66085	10.1744	6.24226	0	13.482	0	0	0	10.8554
243	ENSGALG00000048077	15.6351	15.1991	9.56749	4.16719	7.37882	7.38703	4.43197	14.4712	7.08981	2.71481	6.41486	3.3527	0	0	23.9593	0	4.10304	0	5.32171	10.1744	0	0	0	5.78862	0	0	0
244	ENSGALG00000025506	0	2.39986	3.98645	1.0418	4.21647	12.9273	8.86394	6.20195	2.02566	1.80987	8.24768	5.58784	9.70932	9.51454	10.0881	2.57752	5.47072	22.1235	1.7739	1.27179	2.67525	2.62026	7.35382	0	0	2.37127	0
245	ENSGALG00000004885	131.518	115.193	122.783	111.472	94.8706	93.2613	50.9676	14.4712	59.757	59.7258	67.8142	60.3487	74.7618	63.4303	0	51.5504	13.6768	78.5383	39.9128	35.6102	44.5876	18.3418	53.928	44.8618	63.033	52.1679	25.7815
246	ENSGALG00000032546	276.833	179.99	294.998	225.028	265.638	167.132	181.711	140.578	185.348	123.071	188.78	160.93	112.628	158.576	127.362	168.398	118.988	190.262	180.938	90.2974	119.495	83.8482	221.84	195.366	170.65	130.42	143.834
247	ENSGALG00000026105	0	1.59991	0.797291	0	0	0	0	0	0	0	0	1.11757	0	0	0	0	0	0	0	0	0	0	0	0	1.53739	0	0
248	ENSGALG00000038032	1101.81	571.167	991.032	587.574	476.461	646.366	270.35	301.828	206.617	251.572	438.96	253.688	219.431	353.095	358.128	137.468	93.0023	206.854	180.938	122.092	182.809	149.355	216.938	219.968	109.155	88.9226	139.763
249	ENSGALG00000004960	462.614	528.77	525.415	376.089	600.847	601.12	314.67	45.481	145.848	237.093	162.204	203.397	54.3722	89.8596	27.7423	67.0156	23.2506	76.3259	86.9212	81.3948	105.227	0	121.338	79.5935	198.323	58.0961	58.3477
250	ENSGALG00000052770	222.57	151.991	226.431	130.225	126.494	250.236	180.603	66.1542	132.681	66.9653	133.796	147.519	75.7327	241.035	189.152	172.694	4.10304	189.156	106.434	44.5128	75.7989	65.5064	104.179	182.342	64.5704	117.378	120.766
251	ENSGALG00000048828	13.7956	21.5988	15.9458	4.16719	10.5412	11.0806	2.21598	0	0	9.9543	10.9969	12.2932	3.88373	0	12.6101	4.29587	0	0	11.5304	2.54359	2.67525	0	7.35382	0	0	0	12.2123
252	ENSGALG00000054745	0	0	0	7.29258	15.8118	5.54028	4.43197	18.6059	5.06415	0	0	0	0	6.34303	0	1.71835	9.57376	7.74321	0	0	5.35051	0	0	0	0	0	0
253	ENSGALG00000024171	7.35768	7.99954	3.98645	12.5016	13.7035	17.5442	11.0799	37.2117	4.05132	16.2888	5.49845	14.5284	17.4768	24.3149	1.26101	10.3101	16.4122	11.0617	38.1389	31.7948	19.6185	36.6836	11.0307	10.1301	4.61217	0	0
254	ENSGALG00000003355	320.059	270.385	263.106	147.935	161.28	183.752	160.659	413.464	167.117	142.075	136.545	93.8757	81.5583	163.862	63.0507	222.526	341.92	64.158	124.173	73.764	144.464	267.266	100.502	141.821	103.005	116.192	173.686
255	ENSGALG00000003348	126	0	974.289	1652.29	1435.71	1090.51	1510.19	2336.07	1651.93	647.029	803.69	767.769	603.92	730.506	2026.45	986.332	1226.81	553.086	901.142	821.579	773.148	2439.46	881.233	1037.61	887.074	859.585	945.776
256	ENSGALG00000003370	938.104	1172.73	972.695	618.828	905.487	622.358	898.582	2379.48	1540.51	3817.92	2855.53	1566.83	1446.69	1877.54	882.71	2700.38	2703.9	1369.44	39.9128	755.446	804.36	927.571	875.105	832.114	1214.54	515.751	749.022
257	ENSGALG00000003360	43.2264	25.5985	35.8781	18.7524	44.2729	19.391	68.6955	165.385	54.6928	273.291	254.762	97.2284	144.669	213.549	262.291	225.104	161.386	43.1407	203.999	162.79	67.7731	233.203	95.5997	17.3659	442.768	118.563	176.4
258	ENSGALG00000024172	537.11	430.375	473.591	402.134	347.859	396.13	290.294	549.907	344.362	260.622	208.941	217.926	233.995	227.292	447.66	362.571	629.133	129.422	225.286	225.108	244.34	558.115	204.681	178	264.431	162.432	217.108
259	ENSGALG00000003377	193.139	212.788	256.728	109.389	174.984	167.132	162.875	297.694	274.477	283.245	213.523	224.631	226.227	246.321	129.885	249.16	466.379	346.232	310.433	343.384	308.546	275.127	198.553	292.325	190.636	201.558	162.831
260	ENSGALG00000033332	11.9562	4.79973	3.98645	0	8.43294	3.69352	3.32398	8.26927	0	5.42962	2.74923	2.23514	14.564	6.34303	0	10.3101	12.3091	19.9111	2.66085	3.81538	1.7835	13.1013	3.67691	7.23578	9.22434	0	0
261	ENSGALG00000027920	21.1533	28.7984	29.4998	133.35	71.68	162.515	55.3996	95.0966	44.5645	20.8135	31.1579	62.5838	35.9245	13.7432	31.5254	19.761	21.8829	23.2296	49.6693	21.6205	16.9433	26.2026	14.7076	11.5772	43.0469	45.0541	40.7077
262	ENSGALG00000049374	1.83942	1.59991	1.59458	0	0	0	0	0	0	0	2.74923	2.23514	0	0	2.52203	1.71835	0	3.31852	0	1.27179	0	0	0	0	0	0	0
263	ENSGALG00000053788	0	0	0	0	0	1.84676	0	0	3.03849	30.7678	17.4118	45.8203	55.3431	70.8305	27.7423	67.0156	27.3536	56.4148	150.782	58.5025	60.6391	178.177	115.21	167.87	98.393	111.45	100.412
264	ENSGALG00000007186	96.5695	79.9954	119.594	127.099	110.682	120.963	107.475	177.789	134.706	184.607	202.526	448.145	143.698	346.752	402.264	225.104	376.112	146.015	458.554	147.528	173.892	500.469	166.687	124.455	112.229	323.678	164.188
265	ENSGALG00000007174	11.0365	47.1973	6.37833	12.5016	13.7035	5.54028	26.5918	4.13464	31.3977	11.7642	14.6625	21.2338	6.79653	14.8004	0	16.3243	6.8384	22.1235	10.6434	3.81538	6.24226	7.86077	8.57946	20.2602	3.07478	2.37127	0
266	ENSGALG00000035198	0	3.99977	0	0	0	0	0	0	0	0	0	6.70541	0	0	20.1762	2.57752	0	0	0	0	0	0	0	2.89431	0	0	0
267	ENSGALG00000051635	2.75913	5.59968	2.39187	3.12539	6.32471	3.69352	2.21598	4.13464	2.02566	0	5.49845	7.82298	0	2.11434	3.78304	4.29587	1.36768	7.74321	3.5478	1.27179	2.67525	0	8.57946	7.23578	13.8365	9.48508	0
268	ENSGALG00000039990	281.431	652.763	333.267	429.221	766.343	470	880.854	260.482	335.247	704.945	598.415	401.207	435.949	155.404	168.976	327.345	601.779	300.879	572.083	211.118	415.556	241.064	224.292	202.602	639.554	152.947	286.311
269	ENSGALG00000007079	41.3869	86.3951	52.6212	23.9613	66.4094	48.9391	48.7517	55.8176	41.526	21.7185	77.8947	40.2325	13.5931	17.9719	102.142	14.606	39.6627	49.7778	15.9651	54.6871	38.3453	26.2026	29.4153	73.8049	12.2991	15.4133	21.7108
270	ENSGALG00000007038	19.3139	15.1991	15.1485	0	2.10824	0	4.43197	0	0	0	0	4.47027	0	0	0	4.29587	0	0	0	7.63076	3.56701	0	0	4.34147	0	0	0
271	ENSGALG00000034426	200.497	271.184	232.012	221.903	217.148	234.538	208.303	212.934	187.374	228.949	138.378	59.2311	188.361	169.147	204.284	90.2133	220.197	235.615	179.164	197.128	164.974	154.595	61.2818	105.642	96.8556	29.6409	93.6277
272	ENSGALG00000012857	509.519	534.369	546.941	433.388	552.358	333.34	364.529	531.301	249.156	223.519	192.446	154.224	163.117	139.547	209.328	245.724	480.056	258.844	270.52	172.964	154.273	479.507	201.004	298.114	169.113	128.049	166.902
273	ENSGALG00000028505	409.271	334.381	476.78	484.436	488.056	487.544	519.648	1186.64	763.674	697.706	497.61	639.249	526.245	555.015	1408.55	632.352	1020.29	467.911	517.979	564.676	617.984	1158.15	497.609	654.114	471.979	808.603	630.969
274	ENSGALG00000051868	5.51826	0	0	8.33438	3.16235	0	0	0	4.05132	3.61974	0	3.3527	0	8.45737	0	0	8.20608	8.84938	0	0	0	0	4.90255	0	0	0	0
275	ENSGALG00000032595	335.694	281.584	689.656	785.515	892.838	612.201	445.413	144.712	281.567	252.477	279.505	379.973	397.111	266.407	991.158	549.012	923.184	214.598	466.536	625.723	741.937	1454.24	508.639	636.748	488.89	423.272	773.446
276	ENSGALG00000012850	50.584	52.797	36.6754	78.1348	87.4918	46.169	28.8078	45.481	6.07698	31.6728	37.5728	30.1743	8.73839	40.1725	0	8.59174	6.8384	37.6099	15.0782	45.7846	18.7268	41.9241	36.7691	26.0488	13.8365	16.5989	9.49846
277	ENSGALG00000012852	2032.56	1806.3	1943.79	1576.24	1766.7	1857.84	1861.43	2764	1866.65	3015.25	2339.59	2298.84	2713.76	2206.32	3460.22	1707.18	3059.5	2186.9	2499.43	2369.35	2094.72	2214.12	1767.37	2041.94	1552.76	1569.78	1648.66
278	ENSGALG00000000905	452.497	205.588	563.684	674.043	608.226	617.741	518.54	1002.65	605.673	311.298	417.882	416.853	266.035	339.352	611.592	324.768	579.897	174.775	615.544	587.569	790.092	872.545	514.767	687.399	304.403	717.309	725.954
279	ENSGALG00000052544	9.1971	8.7995	34.2835	29.1703	25.2988	11.0806	45.4277	68.2215	26.3336	11.7642	18.3282	54.7608	47.5757	41.2297	52.9626	36.0853	35.5597	84.0691	16.8521	29.2513	6.24226	18.3418	14.7076	23.1545	19.9861	18.9702	4.07077
280	ENSGALG00000032955	37.7081	59.9966	61.3914	27.0867	45.3271	39.7053	34.3478	136.443	57.7313	75.1097	81.5604	222.396	18.4477	39.1153	161.41	44.677	47.8688	43.1407	19.5129	39.4256	43.6958	31.4431	35.5435	20.2602	264.431	34.3834	47.4923
281	ENSGALG00000000920	875.564	766.356	1127.37	1192.86	819.049	972.318	1081.4	3063.77	1347.06	1928.42	1907.05	1325.44	2066.14	1461.01	2916.73	1367.8	2011.86	1881.6	815.995	1016.16	1025.51	1451.62	1226.86	1293.76	2004.76	956.807	1090.97
282	ENSGALG00000012865	58.8614	58.3967	66.1751	57.2989	68.5176	83.1041	69.8035	28.9425	71.911	85.9689	107.22	61.4662	96.1223	84.5737	29.0033	60.1422	30.089	88.4938	82.4865	81.3948	85.6081	18.3418	88.2458	95.5123	78.4069	72.3237	56.9908
283	ENSGALG00000028879	1030.99	699.96	841.142	775.097	761.073	736.857	752.327	1147.36	776.841	658.793	702.886	625.838	632.077	707.248	767.958	682.184	1059.95	435.832	604.014	686.769	760.664	1262.96	766.023	690.293	428.932	654.47	850.791
284	ENSGALG00000016664	14.7154	0	0	0	0	1.84676	0	0	0	0	0	0	0	0	0	0	0	0	0	0	0	0	0	0	0	0	0
285	ENSGALG00000055129	0	0	0	0	0	0	0	0	0	0	0	0	0	0	0	0	0	0	0	0	0	0	0	0	0	3.5569	0
286	ENSGALG00000051908	0	0	0	0	0	0	0	0	0	0	0	0	0	4.22869	0	3.4367	0	0	0	0	0	0	0	0	0	0	0
287	ENSGALG00000016816	166.467	166.39	182.58	94.8036	127.548	112.652	108.583	18.6059	81.0264	103.163	129.214	107.287	95.1514	134.261	179.064	161.525	41.0304	64.158	95.7907	94.1127	98.9844	20.962	113.984	70.9106	141.44	125.677	65.1323
288	ENSGALG00000050442	22.073	37.5978	15.9458	33.3375	41.1106	39.7053	25.4838	37.2117	27.3464	34.3876	15.5789	42.4676	17.4768	27.4865	100.881	24.916	17.7798	28.7605	0	31.7948	24.0773	26.2026	30.6409	7.23578	3.07478	18.9702	6.78462
289	ENSGALG00000016823	410.19	462.374	296.592	241.697	383.699	230.845	147.363	59.9522	166.104	161.984	151.207	162.047	147.582	138.489	295.077	149.496	64.281	147.121	226.173	267.077	202.428	52.4051	263.512	202.602	216.772	240.684	240.175
290	ENSGALG00000035839	0	0	0	0	5.27059	0	0	0	0	0	4.58204	0	0	4.22869	0	1.71835	6.8384	0	0	0	0	5.24051	4.90255	0	10.7617	5.92817	0
291	ENSGALG00000016820	13.7956	10.3994	23.9187	16.6688	17.92	13.8507	179.495	95.0966	48.6159	123.071	144.793	120.697	50.4885	54.9729	54.2236	77.3257	116.253	46.4593	57.6518	47.0564	62.4226	65.5064	102.953	79.5935	184.487	135.162	183.185
292	ENSGALG00000016817	191.3	278.384	167.431	168.771	198.174	156.974	132.959	49.6156	142.809	190.941	253.845	178.811	203.896	250.55	88.271	263.766	80.6932	241.146	240.364	171.692	244.34	86.4684	208.358	280.748	258.282	206.3	222.535
293	ENSGALG00000029145	178.424	187.189	172.215	146.893	196.066	190.216	244.866	101.299	197.502	168.318	172.285	157.577	153.407	227.292	90.7931	228.54	67.0163	247.783	196.016	286.154	306.762	123.152	344.404	264.829	333.614	245.426	301.237
294	ENSGALG00000016824	124.161	111.994	133.148	150.019	119.115	140.354	100.827	28.9425	114.45	113.117	186.031	155.342	133.989	174.433	143.756	179.567	36.9274	159.289	92.2429	147.528	111.469	49.7849	171.589	154.846	219.847	132.791	135.692
295	ENSGALG00000040514	0	0	1.59458	0	0	0	0	0	0	3.61974	0	0	0	0	0	0	0	0	2.66085	0	0	0	0	0	0	0	0
296	ENSGALG00000054872	0	0	0	0	0	0	0	0	0	0	1.83282	0	3.88373	0	0	0	2.73536	0	0	0	0	0	0	0	0	0	0
297	ENSGALG00000054875	0	0	0	0	13.7035	1.84676	0	0	6.07698	0	0	0	1.94186	0	30.2644	0	0	0	0	5.08718	0	0	0	0	0	0	0
298	ENSGALG00000009944	570.22	758.357	735.899	529.233	517.572	446.916	404.417	634.667	456.786	634.36	474.7	481.672	668.001	467.27	313.993	618.605	1259.63	605.077	549.91	420.964	407.53	1029.76	542.957	645.431	465.829	513.38	592.976
299	ENSGALG00000009943	33.1095	47.1973	72.5534	45.8391	76.9506	70.1768	65.3715	97.164	41.526	76.9196	99.8886	59.2311	35.9245	159.633	155.105	49.8321	102.576	94.0247	138.364	141.169	39.2371	222.722	80.892	59.3334	172.188	110.264	147.905
300	ENSGALG00000032702	93.8104	51.1971	125.175	116.681	124.386	172.672	115.231	78.5581	127.617	67.8702	90.7245	41.35	59.2269	44.4012	182.847	44.677	117.621	82.963	42.5737	40.6974	24.969	165.076	29.4153	52.0976	103.005	28.4552	90.9139
301	ENSGALG00000040529	14.7154	12.7993	1.59458	0	0	0	0	0	0	1.80987	0	8.94055	0	7.4002	0	2.57752	2.73536	0	0	0	1.7835	0	0	7.23578	0	0	0
302	ENSGALG00000046427	0	0	0	0	0	0	0	0	0	0	0	0	0	0	0	0	0	0	0	0	0	0	0	2.89431	0	0	0
303	ENSGALG00000045846	29.4307	18.3989	33.4862	173.98	74.8423	1.84676	80.8834	128.174	151.925	134.835	99.8886	105.051	113.599	123.689	156.366	153.792	120.356	240.04	35.478	54.6871	25.8608	230.583	55.1537	105.642	124.529	40.3116	119.409
304	ENSGALG00000029917	9.1971	0	8.7702	3.12539	6.32471	0	0	0	10.1283	0	0	0	7.76746	3.17151	37.8304	1.71835	2.73536	0	0	8.90256	8.91751	0	0	0	0	0	0
305	ENSGALG00000029276	81.8542	127.993	203.309	173.98	239.285	158.821	127.419	179.857	138.758	159.269	222.687	226.866	321.379	199.805	566.196	127.158	304.993	301.985	460.328	127.179	208.67	338.013	107.856	191.025	144.515	92.4795	150.619
306	ENSGALG00000046822	2.75913	3.99977	0	0	0	0	0	0	0	0	0	0	0	0	0	0	0	0	0	0	0	0	8.57946	0	0	0	0
307	ENSGALG00000054434	2.75913	3.19982	1.59458	3.12539	3.16235	0	12.1879	0	5.06415	0	1.83282	0	4.85466	0	0	0	0	0	4.43476	3.81538	6.24226	0	0	4.34147	6.14956	0	17.64
308	ENSGALG00000051344	0	0	0	0	0	0	0	0	0	0	0	0	0	0	0	0	4.10304	0	0	0	0	0	0	0	0	0	0
309	ENSGALG00000051345	1.83942	1.59991	0	0	2.10824	0	0	0	0	0	0	0	0	0	0	0	0	0	0	0	0	0	0	0	0	0	0
310	ENSGALG00000051342	0	0	0	0	0	0	2.21598	0	0	0	0	0	0	5.28586	0	0	0	0	0	0	0	0	4.90255	0	0	0	0
311	ENSGALG00000051341	0	0	0	0	0	0	0	0	0	0	0	0	0	1.05717	0	0	0	0	0	0	0	0	0	0	0	0	0
312	ENSGALG00000051348	12.8759	5.59968	2.39187	6.25079	8.43294	2.77014	7.75595	0	5.06415	4.52468	2.74923	2.23514	0	4.22869	0	0	9.57376	5.53086	1.7739	0	0	7.86077	0	0	0	0	0
313	ENSGALG00000045639	0	0	0	0	0	0	0	0	0	0	0	0	13.5931	13.7432	0	13.7468	4.10304	0	10.6434	16.5333	12.4845	15.7215	9.80509	11.5772	0	0	14.9262
314	ENSGALG00000032958	160.949	75.1957	203.309	10.418	47.4353	18.4676	18.8359	0	9.11547	0	36.6563	46.9379	100.006	30.658	21.4373	71.3114	110.782	242.252	75.3908	181.867	259.5	0	183.846	159.187	0	18.9702	0
315	ENSGALG00000031635	161.869	108.794	114.013	167.729	135.981	130.196	199.439	53.7503	136.732	127.596	219.022	268.216	193.216	134.261	145.017	141.764	36.9274	142.696	128.608	129.723	148.031	201.76	201.004	111.431	155.276	182.588	116.695
316	ENSGALG00000043636	118.643	144.792	109.229	120.849	90.6541	107.112	134.067	33.0771	119.514	95.0183	124.632	61.4662	109.715	96.2026	36.5694	68.7339	13.6768	94.0247	122.399	158.974	149.814	10.481	79.6664	76.6992	98.393	120.935	75.9877
317	ENSGALG00000037112	44.1461	58.3967	58.2022	41.6719	66.4094	67.4067	54.2916	20.6732	41.526	43.4369	86.1424	71.5244	47.5757	66.6018	7.56609	66.1564	5.47072	90.7062	40.7998	67.4051	63.3144	18.3418	68.6357	101.301	49.1965	123.306	70.56
318	ENSGALG00000031893	928.907	1020.74	816.426	674.043	852.781	816.267	602.748	264.617	562.121	631.645	684.557	736.477	768.007	509.557	832.27	585.957	153.18	664.81	501.127	1106.46	805.252	256.785	647.136	473.22	687.213	569.105	564.48
319	ENSGALG00000043243	515.037	393.577	324.497	602.159	373.158	510.629	324.642	386.588	363.606	435.274	296.916	506.258	430.123	418.64	263.552	944.232	224.3	301.985	346.798	292.513	296.061	248.924	628.752	720.683	428.932	465.955	487.136
320	ENSGALG00000046769	724.731	761.556	802.074	892.821	730.503	891.061	427.685	295.626	419.312	495.905	423.381	565.489	575.763	488.413	254.725	694.213	302.257	564.148	522.414	515.077	561.803	322.291	743.962	683.057	862.476	729.165	827.723
321	ENSGALG00000050651	21.1533	31.9982	37.4727	31.2539	7.37882	24.0079	37.6717	16.5385	14.1796	9.04936	34.8235	56.996	35.9245	50.7442	31.5254	69.5931	23.2506	24.3358	43.4606	31.7948	57.9638	15.7215	82.1177	43.4147	67.6452	85.3657	59.7046
322	ENSGALG00000031294	16.5548	15.1991	22.3241	40.6301	51.6518	45.2456	39.8877	16.5385	40.5132	29.8629	17.4118	18.9987	24.2733	11.6289	3.78304	30.9303	31.4567	32.079	37.2519	40.6974	43.6958	13.1013	28.1896	43.4147	39.9721	34.3834	29.8523
323	ENSGALG00000040060	57.022	63.9963	48.6347	81.2602	84.3294	26.778	44.3197	97.164	31.3977	57.011	68.7307	73.7595	89.3258	82.4594	39.0915	30.0711	184.637	56.4148	94.9038	72.4922	50.8298	128.393	73.5382	47.7561	89.1686	29.6409	55.6339
324	ENSGALG00000054860	0	0	0	0	0	0.923379	0	0	0	0	0.916409	0	0	0	0	0	0	0	0	0	0	0	0	0	0	1.18563	0
325	ENSGALG00000038520	51.5037	62.3964	79.7291	16.6688	15.8118	21.2377	15.5119	47.5483	26.3336	24.4333	0	3.3527	2.9128	2.11434	0	5.15504	0	0	0	8.90256	3.56701	0	1.22564	2.89431	9.22434	2.37127	10.8554
326	ENSGALG00000047596	6.43797	5.59968	4.78374	8.33438	6.32471	3.69352	0	0	8.10264	3.61974	0	5.58784	5.82559	5.28586	7.56609	4.29587	0	0	1.7739	2.54359	0	10.481	6.12818	0	0	8.29944	6.78462
327	ENSGALG00000036114	1335.42	1179.93	1576.24	1890.86	1449.41	1783.97	1525.71	2255.44	1763.34	1534.77	1301.3	1418.19	1672.92	866.881	1553.57	912.443	2201.97	1310.81	1244.39	1510.89	1492.79	2973.99	1230.54	1337.17	1652.69	1620.76	1882.05
328	ENSGALG00000032868	516.877	441.575	544.55	562.571	518.626	464.46	415.497	580.916	507.428	602.687	476.533	624.721	491.292	303.408	649.423	439.897	789.152	557.511	557.892	414.605	553.778	841.102	433.875	452.96	451.993	720.866	573.979
329	ENSGALG00000039982	22.073	39.1978	34.2835	20.836	28.4612	52.6326	60.9396	43.4137	80.0136	152.029	134.712	263.746	195.157	227.292	204.284	135.749	124.459	148.227	272.294	95.3845	93.6339	154.595	125.015	120.114	164.501	155.318	84.1293
330	ENSGALG00000039420	30.3504	76.7956	93.283	81.2602	125.44	121.886	63.1556	47.5483	31.3977	117.642	32.0743	10.0581	132.047	41.2297	47.9186	86.7766	142.239	37.6099	61.1996	144.984	116.819	20.962	6.12818	14.4716	52.2713	24.8983	24.4246
331	ENSGALG00000040549	46.9052	81.5953	51.0266	67.7168	45.3271	91.4146	99.7193	93.0293	95.2061	139.36	186.031	163.165	301.96	364.724	533.409	256.893	254.389	256.632	687.387	226.379	320.139	385.178	290.476	240.228	90.706	272.696	244.246
332	ENSGALG00000031975	916.95	967.945	842.736	1454.35	1345.05	1041.57	2634.81	2073.52	1788.66	1578.21	2501.8	3850.02	2666.18	2172.49	2566.16	2193.47	2604.06	2262.12	3075.95	3062.48	2353.33	4915.6	4395.13	3946.39	4233.97	2846.71	4198.32
333	ENSGALG00000008003	223.489	144.792	188.161	120.849	167.605	156.974	135.175	270.819	164.079	118.547	110.885	97.2284	112.628	87.7452	71.8778	105.678	222.932	126.104	98.4516	117.005	122.17	345.874	73.5382	39.0732	109.155	171.917	168.259
334	ENSGALG00000051963	0	5.59968	0	0	0	0	6.64795	0	0	1.80987	0	0	0	0	0	0	0	0	3.5478	0	0	0	0	0	0	0	0
335	ENSGALG00000051965	0	0	0	0	0	0	0	0	0	0	0	0	0	0	0	9.45091	0	0	1.7739	0	0	0	0	0	0	3.5569	0
336	ENSGALG00000051969	0	0	0	0	3.16235	0	0	0	0	0	0	0	0	0	0	0	0	0	0	0	0	0	0	0	0	0	0
337	ENSGALG00000031812	0	0	0	0	0	0	0	0	0	0	0	7.82298	0	0	0	0	0	0	1.7739	0	2.67525	0	0	0	0	0	0
338	ENSGALG00000055040	0	0	2.39187	0	0	0	2.21598	0	0	2.71481	0	0	0	0	0	1.71835	0	0	0	0	0	0	0	0	0	0	0
339	ENSGALG00000055042	0	0	0	2.0836	2.10824	0	0	0	0	0	0	0	0	3.17151	0	0	0	0	0	0	0	0	0	0	0	0	0
340	ENSGALG00000055046	2.75913	0	3.98645	0	3.16235	0	0	0	0	0	0	0	0	0	0	0	0	0	0	0	0	0	0	2.89431	7.68695	0	0
341	ENSGALG00000049076	18.3942	9.59945	8.7702	5.20899	9.48706	7.38703	9.97193	6.20195	24.3079	7.23949	5.49845	0	0	4.22869	26.4813	30.0711	0	36.5037	0	2.54359	4.45876	15.7215	8.57946	46.309	61.4956	0	21.7108
342	ENSGALG00000011442	228.088	223.187	251.944	416.719	451.162	244.696	270.35	152.982	118.501	192.751	225.437	155.342	176.71	160.69	177.803	157.229	314.567	289.817	238.59	281.066	288.036	154.595	116.435	153.398	107.617	69.9525	107.197
343	ENSGALG00000036148	20.2336	33.5981	29.4998	20.836	29.5153	23.0845	39.8877	22.7405	19.2438	44.3419	24.743	46.9379	33.9826	58.1444	25.2203	36.0853	9.57376	37.6099	31.9302	31.7948	34.7783	52.4051	30.6409	14.4716	39.9721	61.653	47.4923
344	ENSGALG00000011428	294.307	322.382	251.147	259.408	259.313	290.864	457.601	231.54	349.426	516.718	648.817	468.261	442.745	599.416	727.605	425.291	177.798	405.965	640.379	654.974	527.917	217.481	701.064	513.74	567.297	450.541	635.04
345	ENSGALG00000011439	19.3139	1.59991	70.9589	39.5883	46.3812	32.3183	27.6998	117.837	34.4362	0	30.2415	0	28.157	58.1444	17.6542	44.677	20.5152	5.53086	8.86951	5.08718	19.6185	149.355	11.0307	63.6748	44.5843	91.2939	9.49846
346	ENSGALG00000053702	2.75913	1.59991	4.78374	0	0	3.69352	0	0	0	0	2.74923	3.3527	0	0	0	0	0	0	0	0	0	0	0	0	3.07478	0	0
347	ENSGALG00000011314	8.27739	3.19982	5.58103	31.2539	12.6494	18.4676	91.9634	64.0869	36.4619	47.9616	3.66563	12.2932	112.628	60.2588	44.1355	56.7055	76.5901	29.8667	163.199	99.1999	111.469	99.5697	278.22	166.423	155.276	154.133	112.625
348	ENSGALG00000011405	27.5913	29.5983	20.7296	4.16719	21.0824	13.8507	7.75595	4.13464	0	0	6.41486	18.9987	4.85466	24.3149	7.56609	33.5078	4.10304	0	23.0607	10.1744	0	0	9.80509	21.7073	0	9.48508	0
349	ENSGALG00000027247	0	0	0	0	4.21647	0	7.75595	8.26927	2.02566	19.9086	31.1579	63.7014	239.82	269.579	298.86	196.751	340.552	300.879	155.216	127.179	124.845	227.962	196.102	172.211	116.842	72.3237	127.551
350	ENSGALG00000025811	653.914	544.769	545.347	467.767	531.275	527.25	616.044	243.944	640.109	480.521	608.495	496.2	377.693	900.71	682.209	481.997	80.6932	299.773	583.614	557.046	569.829	243.684	712.095	424.017	584.208	559.62	502.062
351	ENSGALG00000047883	0	0	0	0	7.37882	0	0	0	0	0	0	0	0	0	0	0	0	0	0	0	0	0	0	0	0	0	0
352	ENSGALG00000047888	0	0	0	0	0	0	0	0	0	0	0	0	0	0	0	0	0	0	0	1.27179	0	0	0	0	0	0	0
353	ENSGALG00000047889	0	2.39986	0	0	0	3.69352	0	0	0	0	0	0	0	0	0	0	0	0	0	0	4.45876	0	0	0	0	0	0
354	ENSGALG00000032413	2126.37	2199.07	89.2966	2051.3	1922.71	1675.93	878.638	849.668	3037.48	1191.8	1502.91	45.8203	5199.34	6324	1421.16	4404.13	153.18	5320.69	3712.78	4138.42	80.2576	510.95	3870.56	3580.26	3325.37	886.855	2993.37
355	ENSGALG00000001334	3710.11	315.182	3362.17	3411.89	3870.72	3743.38	518.54	1575.3	3223.84	4316.54	5251.94	4279.17	3444.87	3474.92	2731.36	2995.08	1488.04	3616.08	4840.98	4598.81	4381.17	2132.89	4527.5	4053.48	4463.04	4261.17	4499.56
356	ENSGALG00000001374	2795	2460.66	2475.59	2349.25	2043.93	2549.45	1881.37	2245.11	2351.79	1807.16	3253.25	2327.89	2131.2	2711.65	2491.77	1628.99	1501.71	2141.55	1653.28	1370.99	1482.09	919.71	1305.3	1489.12	1050.04	899.897	941.705
357	ENSGALG00000021676	498.483	515.171	520.631	482.352	667.256	581.729	550.672	760.773	656.314	823.492	992.471	1415.96	989.38	1253.81	726.344	979.458	1124.23	990.025	1215.12	742.728	1010.35	961.634	1105.52	913.155	971.63	1102.64	1065.18
358	ENSGALG00000001392	134.278	204.788	174.607	148.977	111.736	98.8016	383.365	101.299	421.337	780.055	775.282	453.733	267.006	430.269	240.854	397.798	173.695	643.793	138.364	54.6871	61.5308	28.8228	174.04	114.325	166.038	111.45	61.0616
359	ENSGALG00000001382	182.102	131.192	240.782	186.482	140.198	133.89	238.218	465.147	458.812	497.715	1377.36	1344.43	449.542	492.642	490.535	939.077	537.498	417.027	415.093	320.492	481.546	377.317	622.623	534	893.224	404.302	426.074
360	ENSGALG00000001483	171.986	186.389	224.836	203.151	290.936	188.369	2233.71	8110.09	2449.02	21182.7	11698.9	1272.91	714.606	3141.91	3316.47	8418.19	13262.4	2929.15	60.3127	559.589	129.304	571.216	2089.71	1874.07	473.516	143.462	96.3416
361	ENSGALG00000001473	444.22	564.768	484.753	415.677	416.376	379.509	798.862	632.599	984.471	708.565	1824.57	2331.25	1581.65	777.021	1450.17	947.669	1389.56	943.566	872.76	532.882	683.082	1231.52	1326.14	1451.5	2055.49	769.477	994.625
362	ENSGALG00000001489	561.023	382.378	445.685	605.284	534.438	623.281	648.176	436.204	900.406	865.119	688.223	899.642	841.798	1009.6	766.697	684.762	408.936	556.405	435.493	534.153	479.762	492.608	1020.96	821.984	708.737	1291.16	763.948
363	ENSGALG00000037713	0	0	19.135	22.9195	17.92	19.391	38.7797	4.13464	11.1411	8.14442	27.4923	13.4108	29.128	13.7432	79.4439	20.6202	49.2365	8.84938	69.1822	41.9692	57.9638	36.6836	4.90255	36.1789	23.0608	5.92817	0
364	ENSGALG00000035228	8.27739	1.59991	5.58103	8.33438	0	6.46366	0	0	0	0	0	0	0	0	0	2.57752	0	0	0	0	0	0	0	0	0	0	0
365	ENSGALG00000035221	0	1.59991	0	0	3.16235	0	0	0	0	0	0	0	0	0	0	0	6.8384	0	0	0	0	0	0	0	0	0	0
366	ENSGALG00000036040	3.67884	0	2.39187	2.0836	3.16235	2.77014	0	4.13464	0	0	0	3.3527	0	0	0	0	5.47072	12.1679	0	0	0	0	3.67691	0	0	0	17.64
367	ENSGALG00000000684	22.9927	5.59968	28.7025	5.20899	17.92	4.6169	0	10.3366	0	3.61974	2.74923	5.58784	3.88373	0	0	3.4367	8.20608	0	2.66085	0	0	26.2026	7.35382	4.34147	0	3.5569	5.42769
368	ENSGALG00000044191	18.3942	17.599	25.5133	15.627	14.7576	14.7741	0	33.0771	8.10264	6.33455	2.74923	8.94055	10.6803	30.658	46.6575	10.3101	36.9274	17.6988	0	0	0	39.3038	22.0615	0	10.7617	0	0
369	ENSGALG00000000611	851.651	1144.73	1156.87	1276.2	1162.69	1334.28	1252.03	1635.25	1364.28	1403.56	1414.02	1208.09	2493.35	1790.85	1581.31	1557.68	2537.05	1938.01	2236	1704.2	1988.61	1653.38	1137.39	1289.42	1514.33	1450.03	1831.85
370	ENSGALG00000037043	135.197	110.394	93.283	109.389	108.574	64.6366	43.2117	72.3561	33.4234	78.7294	31.1579	11.1757	94.1804	76.1164	23.9593	69.5931	135.4	113.936	125.947	87.7538	47.2628	57.6456	39.2204	20.2602	41.5095	24.8983	35.28
371	ENSGALG00000000636	459.855	496.772	360.375	366.713	137.035	45.2456	336.83	525.099	263.336	338.446	297.833	56.996	302.931	113.117	100.881	130.594	321.405	426.983	247.459	236.554	185.484	138.874	253.707	115.772	107.617	132.791	104.483
372	ENSGALG00000031776	31.2701	16.799	47.8374	27.0867	48.4894	16.6208	73.1275	57.8849	20.2566	142.98	44.904	178.811	59.2269	65.5446	83.227	176.131	69.7517	143.802	49.6693	27.9795	98.0927	248.924	143.4	199.707	264.431	241.87	226.606
373	ENSGALG00000000668	1030.07	971.144	821.209	689.67	685.176	785.796	789.999	1391.31	799.123	921.225	904.495	867.233	798.106	949.34	740.216	822.229	1563.26	899.319	943.716	812.676	699.133	799.178	1020.96	719.236	839.415	822.831	731.382
374	ENSGALG00000041123	67.1388	99.9943	86.1074	68.7586	78.0047	105.265	108.583	84.76	75.9623	76.9196	49.4861	39.1149	96.1223	64.4875	32.7864	56.7055	75.2224	210.173	108.208	89.0256	113.252	117.912	42.8973	66.5691	46.1217	54.5392	63.7754
375	ENSGALG00000034281	98.4089	127.993	106.837	148.977	105.412	135.737	259.27	277.021	143.822	325.777	283.17	257.041	544.693	387.982	114.752	495.743	947.803	525.432	496.693	1190.4	634.035	2022.84	376.27	331.399	1203.78	1082.48	731.382
376	ENSGALG00000036616	121.402	80.7954	121.188	189.607	187.633	51.7092	140.715	138.51	69.8853	196.371	61.3994	99.4636	116.512	49.6871	136.19	144.341	125.827	79.6445	49.6693	150.072	27.6443	107.43	113.984	23.1545	59.9582	74.695	24.4246
377	ENSGALG00000036598	0	7.19959	13.5539	0	2.10824	2.77014	0	0	0	0	0	0	0	0	0	0	0	0	0	0	0	0	0	0	0	0	0
378	ENSGALG00000048301	1.83942	0	0	3.12539	0	0	0	0	0	0	0	0	0	0	0	0	0	0	1.7739	1.27179	0	0	0	0	0	0	5.42769
379	ENSGALG00000048304	0	2.39986	0	0	2.10824	3.69352	0	0	0	1.80987	0	2.23514	0	0	0	0	0	0	0	0	0	15.7215	0	0	0	0	0
380	ENSGALG00000034684	0	0	0	0	0	0	0	0	0	0	0	2.23514	0	0	0	0	0	0	0	0	0	0	0	0	0	0	0
381	ENSGALG00000052080	0	3.99977	0	0	2.10824	4.6169	0	0	0	0	0	0	0	0	0	0	0	0	1.7739	0	0	0	0	0	0	0	0
382	ENSGALG00000052081	1.83942	1.59991	0	0	0	0	0	0	0	0	0	0	0	0	0	0	0	0	0	0	0	0	0	0	0	0	0
383	ENSGALG00000047306	0	0	0	0	0	1.84676	0	0	2.02566	0	0	0	0	0	0	0	0	0	0	0	0	0	0	0	0	0	0
384	ENSGALG00000011270	8.27739	54.3969	64.5805	6.25079	8.43294	0	4.43197	0	0	0	0	0	0	0	0	0	0	0	0	5.08718	0	0	0	0	0	0	0
385	ENSGALG00000011269	4.59855	0	3.98645	3.12539	0	0	0	0	0	3.61974	10.0805	0	0	0	0	1.71835	0	0	0	0	2.67525	0	0	0	21.5235	0	0
386	ENSGALG00000030550	750.483	759.157	713.575	649.04	493.327	526.326	1299.68	386.588	873.06	1037.96	857.759	818.06	1047.64	1227.38	1220.66	1302.51	344.655	706.844	1504.27	633.353	653.654	678.646	1104.3	813.301	1592.74	1683.6	1219.87
387	ENSGALG00000035493	218.891	259.185	234.403	151.061	178.146	167.132	132.959	39.279	139.771	121.261	197.944	160.93	107.773	282.265	76.9219	190.737	41.0304	155.97	94.0168	99.1999	98.0927	28.8228	136.046	88.2765	67.6452	152.947	116.695
388	ENSGALG00000011207	1076.06	1615.11	1280.45	647.998	854.889	1018.49	936.254	773.177	855.842	656.079	800.941	663.835	924.328	657.561	694.819	611.732	1118.76	1322.98	772.534	445.128	571.613	1354.67	509.865	762.651	1163.8	762.363	697.459
389	ENSGALG00000011206	5.51826	10.3994	11.1621	14.5852	6.32471	22.1611	0	0	8.10264	9.04936	21.0774	17.8811	13.5931	5.28586	0	0	0	16.5926	0	7.63076	3.56701	0	0	18.813	0	0	0
390	ENSGALG00000033106	1145.96	905.548	908.911	915.74	829.591	1110.83	801.078	206.732	853.816	734.808	807.356	954.403	652.466	899.653	32.7864	1082.56	67.0163	736.711	494.032	567.22	683.082	248.924	779.505	604.911	1008.53	789.633	658.108
391	ENSGALG00000051263	8.27739	23.9986	15.9458	18.7524	34.7859	0	0	0	0	11.7642	10.9969	26.8216	0	17.9719	0	14.606	0	2.21235	12.4173	0	0	15.7215	24.5127	0	0	0	0
392	ENSGALG00000049176	129.679	108.794	106.837	92.72	138.089	108.035	138.499	18.6059	88.1162	70.585	118.217	126.285	98.0642	116.289	97.0981	88.4949	5.47072	180.306	115.304	91.5692	115.036	20.962	131.143	66.5691	81.4817	104.336	92.2708
393	ENSGALG00000011168	144.394	119.193	185.769	118.765	72.7341	139.43	106.367	31.0098	119.514	64.2505	78.8112	99.4636	122.337	167.033	200.501	107.397	39.6627	124.998	127.721	80.123	176.567	60.2659	242.676	221.415	122.991	128.049	185.899
394	ENSGALG00000052551	0	0	0	0	0	0	0	0	0	0	0	0	0	0	0	0	0	0	0	0	3.56701	0	0	0	0	0	0
395	ENSGALG00000005978	0	0	5.58103	8.33438	0	12.9273	0	0	12.154	0	6.41486	0	0	6.34303	0	0	0	0	0	0	0	0	0	0	9.22434	0	0
396	ENSGALG00000048878	0	0	0	0	0	1.84676	0	0	0	0	0	0	0	0	0	0	0	0	0	0	0	0	0	0	0	0	0
397	ENSGALG00000048877	0	0	0	0	0	0	0	0	0	0	0	3.3527	0	0	0	0	0	0	0	0	0	0	0	0	0	0	0
398	ENSGALG00000048875	1.83942	1.59991	3.18916	0	0	0	3.32398	0	0	0	0	0	0	0	0	0	0	0	0	0	0	0	0	0	0	0	0
399	ENSGALG00000036861	0	0	0	0	0	0	0	0	0	0	0	0	0	0	0	0	0	0	0	2.54359	3.56701	0	0	0	0	0	0
400	ENSGALG00000036869	0	2.39986	3.18916	4.16719	12.6494	1.84676	0	0	0	0	0	0	0	0	0	0	0	0	0	0	0	0	0	0	0	0	0
401	ENSGALG00000011347	65.2994	85.5951	223.241	417.761	303.586	197.603	177.279	208.799	222.823	501.335	714.799	1097.45	598.094	346.752	2045.37	485.433	1027.13	1066.35	619.092	331.938	183.701	398.279	344.404	270.618	175.262	417.343	291.739
402	ENSGALG00000052271	245.562	128.793	283.835	164.604	221.365	277.014	105.259	126.106	115.463	174.653	295.084	411.265	145.64	179.719	663.294	181.286	369.274	240.04	146.347	114.461	116.819	356.355	267.189	219.968	115.304	161.246	206.252
403	ENSGALG00000034212	0	2.39986	0	0	12.6494	2.77014	0	4.13464	7.08981	0	8.24768	2.23514	0	3.17151	0	0	0	0	0	0	3.56701	0	2.45127	0	0	5.92817	0
404	ENSGALG00000011349	22.9927	26.3985	15.1485	50.0063	60.0847	50.7859	54.2916	64.0869	152.937	575.539	642.403	805.767	300.989	301.294	1011.33	176.99	532.028	505.521	172.069	174.236	107.01	290.848	105.405	124.455	156.814	294.037	67.8462
405	ENSGALG00000011358	6.43797	6.39963	0	0	0	0	152.903	20.6732	207.63	534.817	211.69	295.038	149.524	157.519	836.053	65.2972	87.5316	647.111	7.98256	43.241	29.4278	0	0	11.5772	10.7617	0	8.14154
406	ENSGALG00000011355	1.83942	3.19982	0	0	0	0	17.7279	0	9.11547	13.574	43.9876	72.6419	7.76746	0	50.4406	3.4367	0	11.0617	0	0	0	0	0	0	6.14956	0	0
407	ENSGALG00000011360	137.956	1.59991	114.81	0	0	166.208	465.357	959.236	609.724	8.14442	385.808	601.252	336.913	337.238	416.135	440.756	682.473	308.622	312.207	434.953	370.077	5.24051	0	159.187	478.128	0	0
408	ENSGALG00000002470	2855.7	2142.28	2741.09	5071.47	4307.12	3819.1	8727.66	11113.9	13703.6	6118.27	6841.91	6835.05	9099.58	6233.08	17845.9	4338.83	7980.42	8539.65	7688.09	6781.2	9307.21	7837.19	1942.63	2916.02	4895.05	4354.84	4163.04
409	ENSGALG00000027991	65.2994	59.1966	54.2158	37.5047	54.8141	60.943	74.2355	113.702	85.0777	73.2998	88.8916	73.7595	103.89	97.2598	23.9593	49.8321	94.37	136.059	67.4083	57.2307	52.6133	47.1646	36.7691	66.5691	63.033	46.2398	20.3539
410	ENSGALG00000041015	0	0	0	0	0	1.84676	0	0	0	0	0	0	0	0	0	0	0	0	0	0	0	0	0	0	0	0	0
411	ENSGALG00000041014	0	3.19982	0	0	5.27059	0	0	0	0	0	0	0	0	0	0	0	0	0	0	0	0	0	0	0	0	10.6707	0
412	ENSGALG00000036196	327.417	327.981	199.323	208.36	183.416	194.833	310.238	543.705	379.811	151.124	212.607	297.273	232.053	188.177	320.298	237.991	408.936	147.121	197.79	152.615	178.35	293.469	182.62	232.992	130.678	215.786	207.609
413	ENSGALG00000014877	246.482	391.178	202.512	121.89	283.558	118.193	178.387	4.13464	184.335	103.163	221.771	246.983	191.274	214.606	133.668	111.693	0	79.6445	125.06	71.2205	117.711	23.5823	88.2458	130.244	269.043	54.5392	92.2708
414	ENSGALG00000014874	291.548	306.382	348.416	466.725	398.456	350.884	415.497	183.991	340.311	276.005	250.18	184.399	364.1	207.206	348.04	237.991	207.887	266.588	206.66	209.846	283.577	178.177	165.461	219.968	172.188	156.504	127.551
415	ENSGALG00000014872	30.3504	36.7979	19.135	15.627	24.2447	18.4676	26.5918	22.7405	42.5389	79.6344	105.387	46.9379	38.8373	52.8586	87.01	44.677	16.4122	66.3704	139.251	41.9692	49.9381	55.0254	68.6357	26.0488	156.814	103.15	81.4154
416	ENSGALG00000014869	1087.1	2058.28	1629.66	1212.65	1167.96	1249.33	1626.53	605.724	1672.18	1872.31	548.929	211.22	922.386	387.982	438.833	636.648	399.363	606.183	802.691	1190.4	777.607	222.722	387.301	628.065	186.024	346.205	443.714
417	ENSGALG00000014867	65.2994	70.396	50.2293	87.511	60.0847	45.2456	69.8035	18.6059	108.373	98.638	164.954	105.051	126.221	90.9168	80.7049	100.523	23.2506	97.3432	37.2519	122.092	111.469	89.0887	83.3433	69.4635	58.4208	110.264	466.782
418	ENSGALG00000014865	20.2336	23.9986	29.4998	36.4629	14.7576	23.0845	36.5637	33.0771	47.603	28.958	43.9876	33.527	73.7909	51.8014	20.1762	63.5789	12.3091	29.8667	15.0782	21.6205	43.6958	20.962	13.482	37.626	27.673	22.5271	8.14154
419	ENSGALG00000014863	137.037	117.593	137.931	82.302	101.195	94.1847	217.166	336.973	399.055	250.667	397.721	148.637	199.041	299.18	174.02	280.091	328.243	233.402	96.6777	152.615	149.814	136.253	116.435	96.9594	221.384	82.9944	153.332
420	ENSGALG00000014891	673.227	616.765	664.94	595.908	599.793	574.342	893.042	843.466	730.251	768.291	503.108	280.51	623.339	506.385	580.067	542.139	924.552	449.106	929.525	732.553	376.319	746.773	580.952	684.504	576.521	652.099	833.151
421	ENSGALG00000014880	4.59855	18.3989	3.18916	6.25079	9.48706	8.31041	14.4039	4.13464	8.10264	23.5283	24.743	16.7635	15.5349	24.3149	39.0915	8.59174	5.47072	5.53086	32.8172	15.2615	28.536	0	13.482	26.0488	23.0608	5.92817	2.71385
422	ENSGALG00000007843	397.315	2935.83	144.31	2393.01	166.551	123.733	2058.65	436.204	117.488	253.382	3724.29	219.043	3485.65	4505.67	4728.81	525.814	387.054	128.316	133.93	2736.9	2742.14	1270.82	417.942	3698.93	405.871	5966.11	314.806
423	ENSGALG00000007861	1595.7	1742.3	1333.87	1500.19	1666.56	1752.57	1903.53	806.254	2240.38	1228.9	2702.49	1669.65	1168.03	1976.91	1658.23	1126.38	516.983	1001.09	1906.94	1763.98	1985.93	982.596	2224.53	2008.65	1852.55	1525.91	2272.85
424	ENSGALG00000007755	0	10.3994	7.97291	9.37618	23.1906	6.46366	0	0	20.2566	16.2888	0	7.82298	4.85466	8.45737	20.1762	8.59174	8.20608	32.079	10.6434	11.4461	4.45876	0	0	14.4716	0	0	0
425	ENSGALG00000007750	643.797	948.746	680.089	687.586	628.254	746.091	701.359	446.541	658.34	995.43	717.548	602.369	711.693	674.475	363.172	567.055	402.098	612.82	677.631	825.394	694.674	262.026	663.07	717.789	547.311	505.08	616.043
426	ENSGALG00000052050	1.83942	0	10.3648	3.12539	2.10824	0	9.97193	0	0	3.61974	1.83282	10.0581	9.70932	0	8.8271	4.29587	8.20608	0	0	0	0	18.3418	0	2.89431	9.22434	0	4.07077
427	ENSGALG00000007793	71.7373	58.3967	81.3236	67.7168	61.1388	67.4067	32.1318	66.1542	36.4619	46.1517	54.9845	110.639	83.5002	74.002	31.5254	93.65	102.576	90.7062	60.3127	66.1333	99.8762	83.8482	123.789	134.585	107.617	79.4375	151.975
428	ENSGALG00000007806	0	0	0	0	4.21647	0	0	0	0	0	0	0	0	0	0	0	0	0	0	0	0	5.24051	0	7.23578	0	0	0
429	ENSGALG00000007788	146.234	265.585	133.945	119.807	101.195	93.2613	103.043	20.6732	91.1547	132.121	111.802	87.1703	192.245	77.1735	44.1355	78.1848	19.1475	155.97	101.112	104.287	110.577	44.5444	61.2818	85.3822	35.36	36.7547	59.7046
430	ENSGALG00000050618	0	0	0	0	0	0	5.53996	0	2.02566	0	2.74923	0	0	5.28586	7.56609	0	0	0	3.5478	0	0	0	0	0	0	0	13.5692
431	ENSGALG00000012975	0	6.39963	5.58103	10.418	4.21647	4.6169	7.75595	6.20195	2.02566	0	52.2353	0	27.1861	0	5.04406	7.73257	5.47072	0	11.5304	2.54359	5.35051	81.2279	17.1589	0	53.8086	0	0
432	ENSGALG00000052931	22.073	25.5985	6.37833	2.0836	8.43294	1.84676	8.86394	0	9.11547	9.04936	11.9133	2.23514	0	0	0	4.29587	2.73536	0	7.09561	0	0	0	0	8.68293	3.07478	0	0
433	ENSGALG00000053507	10.1168	22.3987	11.1621	4.16719	12.6494	5.54028	3.32398	0	4.05132	2.71481	0	0	0	0	0	0	0	0	0	0	0	0	0	0	0	0	0
434	ENSGALG00000053509	113.124	101.594	129.161	101.054	69.5718	86.7977	44.3197	95.0966	61.7826	41.6271	91.6409	105.051	44.6629	76.1164	58.0067	108.256	86.1639	102.874	39.0258	40.6974	40.1288	78.6077	62.5075	86.8293	83.0191	75.8806	85.4862
435	ENSGALG00000012145	2.75913	0	0	0	0	0	0	0	0	0	0	0	0	0	0	0	0	0	0	0	0	0	0	0	0	0	0
436	ENSGALG00000052938	2.75913	3.19982	6.37833	0	1.05412	2.77014	4.43197	0	1.01283	0.904936	0	0	5.82559	0	3.78304	0	1.36768	3.31852	0.886951	0	2.67525	0	1.22564	1.44716	0	1.18563	0
437	ENSGALG00000012140	0	0	0	0	0	0	0	0	0	0	0	0	0	4.22869	0	0	0	0	0	0	0	0	0	0	0	0	0
438	ENSGALG00000048460	0	0	0.797291	0	0	4.6169	0	0	2.02566	1.80987	2.74923	1.11757	3.88373	2.11434	11.3491	4.29587	0	3.31852	1.7739	1.27179	6.24226	0	9.80509	7.23578	3.07478	7.11381	2.71385
439	ENSGALG00000048465	31.2701	0	0	16.6688	0	0	21.0519	14.4712	0	0	0	0	0	10.5717	0	12.0284	0	0	2.66085	0	0	20.962	0	0	10.7617	0	0
440	ENSGALG00000048469	0	0	1.59458	0	0	0	0	0	0	0	0	0	0	0	26.4813	0	0	0	0	0	0	0	0	0	0	0	0
441	ENSGALG00000015737	2.75913	9.59945	0	8.33438	7.37882	0	3.32398	0	0	0	0	0	0	0	0	6.01422	0	0	0	0	0	0	0	0	0	0	0
442	ENSGALG00000009217	257.519	319.982	239.984	798.017	426.918	559.568	462.033	324.569	310.939	502.239	366.563	243.63	768.007	371.067	257.247	139.186	754.96	623.882	894.934	644.799	407.53	411.38	274.543	305.35	325.927	561.991	272.742
443	ENSGALG00000054184	0	0	0	0	0	0	0	0	0	0	0	1.11757	0.970932	0	0	0	4.10304	0	0.886951	1.27179	0.891751	2.62026	1.22564	2.89431	0	3.5569	0
444	ENSGALG00000008709	19.3139	11.1994	3.98645	34.3793	3.16235	13.8507	8.86394	8.26927	10.1283	5.42962	9.16409	36.8797	22.3314	9.51454	0	16.3243	4.10304	5.53086	5.32171	12.7179	13.3763	0	3.67691	26.0488	7.68695	15.4133	17.64
445	ENSGALG00000009048	16.5548	30.3983	30.297	13.5434	18.9741	21.2377	22.1598	18.6059	21.2694	10.8592	23.8266	11.1757	12.6221	24.3149	10.0881	17.1835	13.6768	15.4864	7.98256	15.2615	22.2938	0	34.3178	20.2602	9.22434	15.4133	0
446	ENSGALG00000031404	75.4162	130.393	77.3372	78.1348	174.984	79.4106	46.5357	24.8078	68.8725	184.607	87.0588	45.8203	120.396	91.9739	5.04406	54.9871	24.6182	90.7062	85.1473	124.636	125.737	52.4051	62.5075	76.6992	29.2104	34.3834	89.5569
447	ENSGALG00000020679	0	1.59991	0.797291	0	0	0	0	0	0	0	0	0	0.970932	0	0	0	0	0	0	0	0	0	0	0	0	0	0
448	ENSGALG00000008938	282.351	271.184	266.295	171.897	225.581	232.692	76.4515	53.7503	85.0777	90.4936	109.969	91.6406	108.744	136.375	160.149	90.2133	16.4122	98.4494	108.208	143.713	142.68	28.8228	129.917	57.8862	78.4069	64.0243	94.9846
449	ENSGALG00000008914	26.6716	38.3978	47.8374	155.228	192.904	297.328	417.713	243.944	438.556	218.09	660.731	463.791	393.228	515.9	412.352	276.654	272.168	386.054	792.934	808.861	629.576	235.823	348.081	302.455	750.246	430.385	502.062
450	ENSGALG00000051727	6.43797	3.99977	5.58103	0	0	5.54028	2.21598	0	2.02566	1.80987	0	3.3527	8.73839	0	0	10.3101	8.20608	0	1.7739	0	1.7835	18.3418	7.35382	24.6016	1.53739	15.4133	0
451	ENSGALG00000008704	7.35768	4.79973	3.98645	0	0	3.69352	0	0	0	0	0	0	0	0	0	0	0	0	6.20866	7.63076	0	0	0	0	0	21.3414	0
452	ENSGALG00000008999	125.081	102.394	150.688	89.5946	115.953	54.4794	39.8877	33.0771	48.6159	66.9653	38.4892	20.1162	73.7909	16.9147	0	0	67.0163	16.5926	99.3385	30.5231	66.8814	47.1646	31.8666	23.1545	23.0608	0	9.49846
453	ENSGALG00000008946	111.285	161.591	110.026	97.929	90.6541	76.6405	109.691	49.6156	70.8981	161.984	124.632	54.7608	147.582	68.7162	156.366	101.383	27.3536	99.5556	106.434	97.9281	84.7164	34.0633	52.7024	24.6016	23.0608	15.4133	44.7785
454	ENSGALG00000008949	45.9855	73.5958	32.6889	80.2184	63.2471	57.2495	35.4558	51.683	137.745	107.687	64.1486	25.7041	127.192	54.9729	114.752	39.522	113.517	63.0519	329.946	77.5794	135.546	102.19	28.1896	140.374	109.155	216.971	113.982
455	ENSGALG00000053176	0	0	0	0	0	0	0	0	1.01283	0	0	0	0	0	2.52203	0.859174	1.36768	0	0	0	0	2.62026	1.22564	1.44716	1.53739	1.18563	0
456	ENSGALG00000042705	0	0	7.97291	0	2.10824	0	0	4.13464	0	0	0	0	0	0	0	0	0	0	0	0	0	0	0	0	0	0	0
457	ENSGALG00000047993	10.1168	12.7993	14.3512	15.627	20.0282	13.8507	0	10.3366	0	0	0	13.4108	8.73839	7.4002	0	7.73257	0	0	0	12.7179	2.67525	0	6.12818	0	0	2.37127	10.8554
458	ENSGALG00000016586	965.695	164.791	820.412	862.608	889.675	869.823	853.154	1767.56	1037.14	1028.01	830.266	246.983	196.128	1181.92	1414.86	797.313	6.8384	597.333	1000.48	181.867	972.009	2240.32	213.261	1034.72	914.747	150.576	1484.47
459	ENSGALG00000016583	233.606	168.79	328.484	242.739	173.929	160.668	103.043	179.857	81.0264	149.314	121.882	146.401	114.57	78.2307	52.9626	48.9729	110.782	46.4593	42.5737	31.7948	30.3195	110.051	39.2204	18.813	58.4208	30.8265	25.7815
460	ENSGALG00000016582	589.534	432.775	444.888	377.131	438.513	336.11	135.175	345.242	195.476	172.843	164.037	174.341	65.0525	169.147	152.583	93.65	129.93	51.9901	54.991	13.9897	14.268	96.9495	33.0922	30.3903	13.8365	18.9702	27.1385
461	ENSGALG00000016580	2.75913	3.19982	6.37833	5.20899	24.2447	5.54028	0	45.481	3.03849	0	9.16409	0	7.76746	0	0	3.4367	0	0	0	3.81538	0	20.962	4.90255	0	0	0	6.78462
462	ENSGALG00000045940	0	6.39963	6.37833	18.7524	8.43294	0	0	12.4039	9.11547	136.645	27.4923	80.4649	64.0815	176.548	131.146	79.044	42.3981	66.3704	12.4173	15.2615	16.9433	167.696	14.7076	24.6016	24.5982	17.7845	0
463	ENSGALG00000053296	0	3.19982	0	0	3.16235	3.69352	0	8.26927	9.11547	610.832	418.799	402.325	223.314	392.211	295.077	266.344	105.311	106.193	141.025	148.8	106.118	610.52	252.481	102.748	50.7339	582.147	223.892
464	ENSGALG00000016595	125.081	103.994	86.1074	222.945	203.445	257.623	449.845	620.195	457.799	561.06	595.666	645.954	435.949	395.382	1211.84	120.284	839.756	425.877	227.946	248	206.886	903.988	234.097	267.724	521.175	307.079	447.785
465	ENSGALG00000016591	0	0	0	0	10.5412	0	1.10799	0	0	0	0	0	2.9128	0	0	0	0	0	0	0	0	0	0	0	0	0	0
466	ENSGALG00000011831	601.49	1135.93	604.346	618.828	722.071	653.753	503.029	341.107	395.004	437.989	230.935	106.169	307.786	116.289	238.332	79.044	172.328	340.701	278.503	183.138	219.371	94.3292	102.953	123.008	98.393	73.5094	105.84
467	ENSGALG00000053931	6.43797	4.79973	1.59458	3.12539	1.05412	0.923379	15.5119	4.13464	2.02566	7.23949	2.74923	4.47027	6.79653	1.05717	0	6.01422	20.5152	3.31852	5.32171	2.54359	2.67525	0	1.22564	1.44716	15.3739	1.18563	1.35692
468	ENSGALG00000053930	7.35768	0	0	0	9.48706	0	14.4039	0	0	5.42962	6.41486	0	13.5931	14.8004	0	24.916	0	0	0	0	0	10.481	2.45127	0	0	0	0
469	ENSGALG00000054628	3.67884	3.19982	4.78374	0	4.21647	0	4.43197	6.20195	0	6.33455	0	3.3527	7.76746	0	0	0	19.1475	9.95556	0	3.81538	0	10.481	3.67691	0	0	0	0
470	ENSGALG00000054625	0	0	0	0	0	0	0	0	0	0	0	0	0	0	0	0	0	0	1.7739	0	0	0	0	0	0	0	0
471	ENSGALG00000054622	0	0	1.59458	0	0	0	0	0	0	0	0	0	0	0	0	6.01422	0	0	0	0	0	0	0	0	0	0	0
472	ENSGALG00000054620	0	0	0	0	1.05412	0	0	0	0	0	0	0	0	0	0	0.859174	0	0	0	0	0.891751	0	0	0	0	0	0
473	ENSGALG00000054621	0	8.7995	9.56749	4.16719	10.5412	15.6974	6.64795	39.279	6.07698	3.61974	0	0	5.82559	6.34303	0	9.45091	4.10304	12.1679	2.66085	0	0	0	4.90255	0	4.61217	0	0
474	ENSGALG00000014466	4.59855	6.39963	7.97291	7.29258	3.16235	0	0	6.20195	0	2.71481	0	0	8.73839	0	0	0	0	0	8.86951	0	3.56701	0	0	0	0	0	0
475	ENSGALG00000050815	0	4.79973	1.59458	0	2.10824	0	0	0	4.05132	3.61974	10.9969	5.58784	0	16.9147	7.56609	13.7468	0	0	7.09561	83.9384	20.5103	0	90.6971	20.2602	67.6452	131.605	177.757
476	ENSGALG00000013287	0	0	0	0	0	0	0	0	0	0	0	0	0	0	0	0	0	0	0	3.81538	0	0	0	0	0	0	0
477	ENSGALG00000012308	309.942	372.779	370.74	426.095	452.216	558.645	350.126	303.896	335.247	468.757	539.765	375.503	459.251	500.042	446.399	291.26	255.756	394.904	296.242	203.487	341.541	455.925	262.286	251.805	178.337	193.258	149.262
478	ENSGALG00000012304	327.417	85.5951	94.8776	256.282	211.878	198.527	163.983	72.3561	167.117	267.861	371.146	470.496	239.82	387.982	71.8778	288.682	56.0749	86.2815	313.094	67.4051	373.644	115.291	308.86	250.358	444.306	493.224	359.585
479	ENSGALG00000027860	265.796	198.389	212.877	202.109	242.447	252.083	201.655	241.876	234.977	125.786	179.616	159.812	142.727	167.033	295.077	158.088	170.96	214.598	157.877	150.072	148.031	131.013	201.004	130.244	110.692	125.677	112.625
480	ENSGALG00000012311	3110.46	2664.65	2405.43	2581.57	2718.57	2704.58	3230.91	2139.67	2691.09	3093.98	3145.11	2844.21	3021.54	3586.98	2506.9	2885.97	2474.13	2735.57	2537.57	2855.18	2687.74	2615.02	3251.61	3023.11	2927.19	2776.76	2910.6
481	ENSGALG00000012338	679.665	633.564	686.467	733.426	745.261	747.014	873.098	456.877	901.419	719.424	723.046	660.483	554.402	1068.8	694.819	695.072	514.248	546.449	424.85	417.148	458.36	547.633	563.793	390.732	524.25	508.637	567.194
482	ENSGALG00000012319	66.2191	73.5958	90.8911	28.1285	44.2729	43.3988	28.8078	24.8078	31.3977	14.479	26.5759	13.4108	24.2733	35.9438	0	18.0427	21.8829	26.5482	11.5304	21.6205	2.67525	5.24051	18.3846	5.78862	19.9861	9.48508	0
483	ENSGALG00000013281	0	3.19982	0	0	31.6235	0	0	0	0	0	1.83282	2.23514	0	0	0	3.4367	2.73536	0	0	0	0	0	2.45127	2.89431	0	0	0
484	ENSGALG00000013208	909.593	758.357	447.28	268.784	246.664	221.611	149.579	10.3366	101.283	153.839	217.189	153.107	31.0698	158.576	49.1796	79.044	0	35.3975	27.4955	7.63076	8.91751	60.2659	49.0255	15.9187	0	0	0
485	ENSGALG00000029714	116.803	94.3946	216.066	197.942	126.494	190.216	168.415	183.991	118.501	85.064	120.966	128.52	229.14	212.491	155.105	157.229	274.904	184.731	116.191	174.236	163.191	254.165	136.046	156.293	176.8	118.563	131.622
486	ENSGALG00000012836	884.761	673.561	844.331	397.967	527.059	502.318	370.069	347.309	265.362	276.005	350.068	244.747	66.9943	186.062	137.451	122.003	142.239	140.484	117.078	58.5025	65.0979	180.798	100.502	130.244	50.7339	126.863	84.1293
487	ENSGALG00000035194	390.877	117.593	306.16	438.597	459.595	418.291	238.218	332.838	329.17	356.545	55.9009	411.265	386.431	535.986	334.169	345.388	75.2224	483.398	574.744	320.492	400.396	434.962	352.983	486.244	218.309	400.745	354.157
488	ENSGALG00000000120	884.761	680.761	811.642	803.226	999.303	870.747	648.176	729.763	574.275	484.141	375.728	363.21	351.477	172.319	259.769	208.779	395.26	305.304	480.727	214.933	235.422	597.418	314.989	162.081	342.838	310.636	370.44
489	ENSGALG00000039187	0	0	0	0	66.4094	0	0	0	0	0	0	0	0	0	0	0	0	0	0	0	0	0	0	0	0	0	0
490	ENSGALG00000030603	32.1898	78.3955	37.4727	55.2153	82.2212	38.7819	31.0238	10.3366	8.10264	20.8135	25.6594	8.94055	10.6803	4.22869	0	6.87339	16.4122	0	28.3824	10.1744	6.24226	0	6.12818	0	0	3.5569	20.3539
491	ENSGALG00000036391	2850.18	2863.84	3055.22	2962.87	2411.82	3143.18	2311.27	2183.09	2063.14	1329.35	1543.23	886.232	1150.55	848.909	1194.18	737.171	1352.64	1101.75	1852.84	1214.56	1486.55	1011.42	788.084	1196.8	650.316	650.914	924.065
492	ENSGALG00000008297	326.497	210.388	494.32	273.993	345.751	325.953	700.251	994.38	730.251	1154.7	1316.88	688.422	963.165	1092.06	2760.36	1422.79	1520.86	837.373	446.136	573.579	474.412	2559.99	540.506	458.748	1265.27	1158.37	1654.09
493	ENSGALG00000030046	0	0.799954	1.59458	0	0	0	0	0	0	0	0	0	0	0	7.56609	0	0	0	0	0	0	0	0	0	0	0	0
494	ENSGALG00000041911	86.4527	137.592	117.202	133.35	99.087	133.89	106.367	86.8274	99.2574	92.3035	68.7307	42.4676	87.3839	33.8295	8.8271	42.9587	90.2669	123.891	90.469	87.7538	104.335	73.3672	53.928	72.3578	23.0608	28.4552	39.3508
495	ENSGALG00000051674	542.629	627.164	601.157	589.657	612.442	596.503	333.506	471.349	465.902	429.845	336.322	188.869	379.635	382.696	402.264	219.089	596.309	414.815	407.998	328.123	327.273	414	214.486	447.171	259.819	165.989	227.963
496	ENSGALG00000035976	145.314	64.7963	70.9589	71.884	31.6235	45.2456	117.447	148.847	140.783	37.1024	38.4892	44.7027	44.6629	7.4002	75.6609	64.438	93.0023	45.3531	47.0084	38.1538	38.3453	199.139	42.8973	69.4635	61.4956	61.653	93.6277
497	ENSGALG00000047140	0	1.59991	0	0	0	0	0	0	0	5.42962	2.74923	0	0	0	15.1322	4.29587	0	0	1.7739	0	0	0	2.45127	0	0	0	0
498	ENSGALG00000008691	393.636	378.378	358.781	248.99	282.504	420.138	208.303	82.6927	243.079	206.325	285.003	223.514	191.274	276.979	577.545	255.175	46.5011	184.731	226.173	230.195	175.675	217.481	324.794	169.317	430.469	518.122	450.499
499	ENSGALG00000008702	0	3.19982	0	0	5.27059	0	0	0	6.07698	0	0	0	0	2.11434	0	0	2.73536	5.53086	0	0	9.80927	0	0	0	0	3.5569	0
500	ENSGALG00000008707	728.41	704.76	705.602	559.445	624.038	688.841	549.564	572.647	533.762	442.514	616.743	477.202	693.246	543.386	974.764	732.016	626.398	862.815	579.179	497.271	704.484	560.735	364.014	418.228	413.558	346.205	340.588
501	ENSGALG00000008731	24.8322	26.3985	35.0808	29.1703	24.2447	20.3143	17.7279	20.6732	12.154	20.8135	11.9133	27.9392	3.88373	16.9147	0	16.3243	4.10304	4.42469	15.9651	6.35897	0	0	0	4.34147	0	0	0
502	ENSGALG00000008749	388.117	192.789	301.376	183.356	216.094	309.332	279.214	202.597	342.337	222.614	365.647	281.627	218.46	355.21	166.454	398.657	224.3	295.348	180.051	263.261	313.896	282.988	247.579	319.821	227.534	213.414	219.822
503	ENSGALG00000008793	686.103	754.357	602.752	612.577	624.038	652.829	416.605	990.245	562.121	463.327	507.69	639.249	556.344	412.297	838.575	620.324	742.651	451.319	573.857	791.056	872.133	987.836	794.213	554.26	378.198	616.53	732.739
504	ENSGALG00000033140	68.9782	42.3976	344.43	38.5465	39.0023	396.13	5.53996	12.4039	419.312	6.33455	267.591	53.6433	371.867	326.666	504.406	417.559	8.20608	258.844	46.1215	412.061	352.242	610.52	6.12818	46.309	299.791	8.29944	404.363
505	ENSGALG00000008808	507.68	463.973	400.24	379.214	385.807	345.344	321.318	427.935	368.67	292.294	379.393	390.031	275.745	333.009	156.366	421.854	270.801	509.946	211.981	363.733	274.659	280.367	319.891	201.155	302.866	418.529	365.012
506	ENSGALG00000041236	0	0.799954	3.18916	0	4.21647	0	5.53996	4.13464	6.07698	4.52468	6.41486	0	6.79653	0	7.56609	6.87339	13.6768	11.0617	8.86951	3.81538	5.35051	0	0	13.0244	0	1.18563	4.07077
507	ENSGALG00000012178	60.7008	126.393	58.2022	61.4661	72.7341	68.3301	52.0756	43.4137	73.9366	100.448	80.644	118.462	67.9653	98.317	103.403	42.9587	114.885	58.6272	90.469	77.5794	55.2886	102.19	56.3793	60.7805	155.276	54.5392	59.7046
508	ENSGALG00000041604	6.43797	7.99954	2.39187	8.33438	10.5412	0	0	0	12.154	0	9.16409	10.0581	12.6221	0	8.8271	5.15504	17.7798	0	0	3.81538	0	521.431	19.6102	13.0244	435.081	451.727	854.862
509	ENSGALG00000036867	114.044	167.99	133.945	205.234	190.795	133.89	171.739	88.8947	123.565	68.7751	58.6502	34.6446	84.4711	34.8867	131.146	28.3527	61.5456	95.1309	95.7907	61.0461	82.0411	52.4051	19.6102	56.4391	52.2713	26.084	12.2123
510	ENSGALG00000049586	0	0	4.78374	3.12539	0	0	0	0	0	0	0	0	0	0	0	0	0	0	4.43476	0	0	0	0	7.23578	0	0	0
511	ENSGALG00000029382	0	11.1994	2.39187	3.12539	13.7035	3.69352	0	0	4.05132	10.8592	3.66563	31.2919	15.5349	11.6289	8.8271	19.761	24.6182	17.6988	0	11.4461	15.1598	41.9241	0	10.1301	35.36	0	10.8554
512	ENSGALG00000028230	47.8249	62.3964	61.3914	11.4598	41.1106	51.7092	64.2636	41.3464	44.5645	127.596	65.065	37.9973	133.989	81.4022	148.8	66.1564	84.7962	101.768	105.547	64.8615	17.835	199.139	46.5742	36.1789	350.525	275.067	210.323
513	ENSGALG00000034504	0	0	0	0	0	0	0	0	4.05132	0	0	0	0	0	0	2.57752	2.73536	0	0	0	0	9747.35	958.448	0	6850.61	6218.66	8412.93
514	ENSGALG00000001161	833.257	925.547	634.643	848.023	1160.58	907.682	694.711	423.8	506.415	716.709	851.344	663.835	864.13	753.763	612.853	515.504	428.084	953.521	1080.31	503.63	625.118	403.519	827.305	801.724	893.224	774.22	865.717
515	ENSGALG00000030783	1625.13	1791.1	1667.93	1858.57	1668.67	1863.38	1748.41	2381.55	1831.2	1746.53	1445.18	1402.55	1690.39	1597.39	1503.13	1238.07	2598.59	1975.62	1403.16	1513.43	1469.61	2468.28	1231.76	1502.15	1577.36	1555.55	1853.56
516	ENSGALG00000001181	25.7519	49.5972	49.432	211.485	202.391	120.039	216.059	99.2313	146.86	86.8739	43.0712	44.7027	9.70932	117.346	0	28.3527	36.9274	98.4494	39.9128	22.8923	29.4278	83.8482	45.3486	173.659	384.347	219.342	1067.9
517	ENSGALG00000001167	0	2.39986	0	0	0	0	6.64795	0	0	0	0	0	0	0	0	0	0	0	0	0	0	0	0	0	0	0	0
518	ENSGALG00000051028	1.83942	0	0.797291	0	0	0	0	0	0	0	0	0	0	0	0	0	0	0	0	0	0	0	0	0	0	0	0
519	ENSGALG00000029197	2.75913	4.79973	6.37833	5.20899	5.27059	1.84676	0	0	0	0	0	0	0	0	0	0	0	0	0	2.54359	0	7.86077	0	0	0	0	0
520	ENSGALG00000001143	519.636	627.964	542.158	486.52	565.007	496.778	261.486	303.896	345.375	290.484	255.678	135.226	345.652	361.553	226.983	140.905	277.639	407.072	581.84	269.62	277.335	248.924	258.609	308.244	233.683	234.756	173.686
521	ENSGALG00000038377	36.7884	23.1987	15.9458	32.2957	40.0565	12.9273	3.32398	24.8078	2.02566	16.2888	11.9133	8.94055	3.88373	8.45737	0	13.7468	20.5152	4.42469	10.6434	7.63076	16.0515	28.8228	24.5127	41.9675	19.9861	0	0
522	ENSGALG00000012422	0.91971	0	0	0	0	0	0	8.26927	3.03849	4.52468	7.33127	8.94055	4.85466	27.4865	0	12.8876	27.3536	13.2741	7.09561	2.54359	8.02576	15.7215	12.2564	23.1545	13.8365	16.5989	17.64
523	ENSGALG00000052718	0	0	0	0	0	0	0	0	0	0	0	0	0	0	0	0	0	0	0	0	0	0	6.12818	0	0	0	0
524	ENSGALG00000052714	0	0	0	0	0	0	0	0	0	0	0	0	0	0	2.52203	0	0	0	0	0	0	0	0	0	0	0	0
525	ENSGALG00000052715	2.75913	2.39986	3.18916	5.20899	3.16235	8.31041	3.32398	0	2.02566	1.80987	2.74923	3.3527	0	12.6861	0	0	2.73536	0	3.5478	2.54359	0	0	0	0	4.61217	0	0
526	ENSGALG00000052716	0	0	3.98645	6.25079	0	0	3.32398	4.13464	0	0	2.74923	0	0	0	7.56609	0	0	0	0	5.08718	0	0	0	0	0	4.74254	0
527	ENSGALG00000052717	0	0	1.59458	0	0	5.54028	0	0	0	0	0	0	0	2.11434	7.56609	0	0	0	0	0	4.45876	0	0	0	0	0	0
528	ENSGALG00000052713	0	0	0	0	0	0	0	0	0	0	0	0	0	0	0	1.71835	0	3.31852	4.43476	0	0	0	0	0	0	0	0
529	ENSGALG00000051072	21.1533	32.7981	26.3106	36.4629	23.1906	30.4715	100.827	57.8849	38.4876	29.8629	34.8235	55.8784	31.0698	68.7162	26.4813	54.128	60.1779	37.6099	32.8172	15.2615	50.8298	31.4431	35.5435	36.1789	106.08	66.3956	37.9939
530	ENSGALG00000042708	21.1533	48.7972	36.6754	100.013	18.9741	49.8625	202.763	90.962	39.5004	75.1097	98.0557	99.4636	31.0698	218.835	68.0948	153.792	90.2669	98.4494	72.73	29.2513	40.1288	96.9495	66.1844	59.3334	146.052	36.7547	31.2092
531	ENSGALG00000054162	0	0	0	0	0	0	0	0	0	0	0	0	0	0	0	0.859174	1.36768	0	3.5478	1.27179	2.67525	0	1.22564	1.44716	0	0	0
532	ENSGALG00000050085	0	0	0	0	0	0	0	0	0	0	0	0	0	0	0	4.29587	0	0	4.43476	2.54359	0	2.62026	1.22564	0	1.53739	1.18563	1.35692
533	ENSGALG00000045285	0	0	0	0	1.05412	0	0	0	0	0	0	0	0	1.05717	0	0.859174	2.73536	0	1.7739	6.35897	2.67525	0	2.45127	1.44716	0	0	0
534	ENSGALG00000047310	0	0	0	0	0	0	0	0	0	0	0	0	0	0	0	0	2.73536	0	5.32171	1.27179	2.67525	0	1.22564	1.44716	3.07478	1.18563	0
535	ENSGALG00000054241	12.8759	6.39963	7.97291	12.5016	6.32471	13.8507	13.2959	22.7405	6.07698	12.6691	9.16409	10.0581	8.73839	7.4002	16.3932	16.3243	6.8384	14.3802	11.5304	13.9897	3.56701	15.7215	3.67691	15.9187	30.7478	7.11381	12.2123
536	ENSGALG00000017289	118.643	88.7949	91.6884	62.5079	62.1929	58.1729	64.2636	14.4712	74.9494	132.121	107.22	109.522	48.5466	112.06	98.3591	57.5647	21.8829	23.2296	50.5562	89.0256	89.1751	0	55.1537	60.7805	75.3321	90.1083	37.9939
537	ENSGALG00000017290	167.387	187.189	148.296	129.183	190.795	197.603	53.1836	20.6732	64.8211	129.406	178.7	101.699	112.628	102.546	162.671	164.961	4.10304	169.244	80.7125	125.908	109.685	18.3418	243.902	149.057	132.216	130.42	233.391
538	ENSGALG00000017291	34.0293	77.5956	45.4456	36.4629	52.7059	36.9352	43.2117	8.26927	23.2951	46.1517	38.4892	12.2932	27.1861	11.6289	0	17.1835	8.20608	29.8667	30.1563	64.8615	41.9123	52.4051	50.2511	21.7073	19.9861	3.5569	56.9908
539	ENSGALG00000046686	25.7519	37.5978	32.6889	27.0867	31.6235	32.3183	13.2959	14.4712	25.3208	10.8592	21.9938	24.5865	7.76746	11.6289	0	12.8876	2.73536	6.63704	5.32171	10.1744	8.02576	0	30.6409	14.4716	9.22434	2.37127	20.3539
540	ENSGALG00000051865	2.75913	0	0	0	0	0	0	0	0	0	0	0	0	0	0	0	0	0	0	0	3.56701	0	0	0	0	0	0
541	ENSGALG00000031666	52.4234	93.5946	43.0537	38.5465	64.3012	77.5639	21.0519	0	15.1925	28.053	65.9814	45.8203	53.4013	48.6299	41.6135	58.4238	0	46.4593	29.2694	53.4153	11.5928	5.24051	40.446	27.496	24.5982	66.3956	21.7108
542	ENSGALG00000049576	5.51826	4.79973	8.7702	6.25079	9.48706	2.77014	0	6.20195	18.2309	0	0	3.3527	0	0	0	0	2.73536	6.63704	2.66085	0	0	0	8.57946	0	4.61217	0	4.07077
543	ENSGALG00000017295	4.59855	26.3985	3.98645	14.5852	4.21647	0	0	0	8.10264	1.80987	0	0	0	0	0	3.4367	0	0	0	0	0	0	0	0	0	0	0
544	ENSGALG00000026776	563.782	439.975	371.537	447.973	400.565	433.988	739.031	303.896	423.363	415.366	453.622	306.214	400.995	383.753	522.06	390.924	135.4	119.467	443.476	546.871	488.68	149.355	427.747	340.082	601.119	442.242	481.708
545	ENSGALG00000027791	0	1.59991	0	12.5016	0	2.77014	19.9439	6.20195	3.03849	15.3839	10.0805	4.47027	18.4477	2.11434	0	3.4367	0	0	16.8521	0	0	13.1013	3.67691	7.23578	124.529	26.084	17.64
546	ENSGALG00000000109	73.5768	39.9977	105.242	76.0512	44.2729	63.7132	669.227	1037.79	787.982	473.282	661.647	944.345	714.606	682.933	1485.48	485.433	648.281	353.975	1198.27	1054.32	1185.14	1480.44	533.152	580.309	937.808	534.721	1090.97
547	ENSGALG00000007191	1011.68	1.59991	740.683	3.12539	685.176	1.84676	3.32398	2.06732	6.07698	474.186	7.33127	974.519	270.89	434.498	991.158	160.666	333.714	292.03	379.615	265.805	218.479	345.874	262.286	243.122	204.473	155.318	417.932
548	ENSGALG00000027902	464.453	279.984	448.875	275.035	438.513	419.214	972.817	1732.41	1121.2	1134.79	898.081	1453.96	976.758	791.822	1827.21	911.584	1343.06	565.254	1427.99	1098.83	1090.61	1451.62	527.024	548.472	950.107	888.041	1247.01
549	ENSGALG00000038875	55.1826	63.1964	43.851	34.3793	46.3812	26.778	22.1598	39.279	45.5774	21.7185	43.0712	18.9987	22.3314	69.7733	65.5728	41.2403	50.6042	97.3432	47.8954	29.2513	41.0206	0	37.9947	44.8618	36.8974	23.7127	25.7815
550	ENSGALG00000038671	274.993	603.165	346.821	775.097	1081.52	800.57	768.947	1585.63	1393.65	1337.5	1481.83	1561.24	1041.81	1769.71	2115.98	704.523	2173.24	1167.01	1802.28	1332.84	1285.91	2586.19	1532.05	1863.94	1131.52	1777.27	2570.01
551	ENSGALG00000019795	129.679	114.393	143.512	139.601	114.899	115.422	151.795	179.857	205.605	374.643	375.728	464.908	278.658	402.782	220.678	165.821	328.243	265.482	306.885	218.749	208.67	505.709	210.81	204.049	193.711	336.72	259.172
552	ENSGALG00000052581	17.4745	21.5988	40.6618	34.3793	20.0282	24.0079	14.4039	18.6059	15.1925	3.61974	17.4118	3.3527	11.6512	29.6008	46.6575	15.4651	17.7798	9.95556	8.86951	26.7077	22.2938	0	4.90255	7.23578	0	8.29944	9.49846
553	ENSGALG00000007224	191.3	156.791	197.728	232.321	132.819	214.224	201.655	285.29	226.874	328.492	213.523	263.746	196.128	234.692	88.271	212.216	402.098	226.765	283.824	186.954	248.799	377.317	210.81	195.366	104.543	192.073	242.889
554	ENSGALG00000045753	627.242	447.174	737.494	661.542	704.151	602.043	579.48	1476.07	879.137	365.594	282.254	337.506	360.216	248.435	721.3	470.827	1033.97	387.161	455.006	376.451	395.046	972.115	422.845	465.984	359.749	426.829	559.052
555	ENSGALG00000032336	353.168	164.791	495.915	1079.3	1322.92	1855.07	1643.15	1924.67	1226.54	1156.51	494.861	1272.91	1343.77	1298.21	2973.47	1103.18	849.33	1051.97	639.492	1004.72	34.7783	2122.41	1038.11	85.3822	914.747	1189.19	35.28
556	ENSGALG00000008063	0	0	0	0	0	0	0	0	0	0	1.83282	0	0	0	0	6.01422	0	0	0	0	0	0	0	0	0	0	0
557	ENSGALG00000039880	576.658	407.977	486.347	559.445	756.856	610.354	1074.75	43.4137	689.737	42.532	1370.95	1213.68	995.206	1425.07	935.673	1519.02	1452.48	766.578	868.325	120.82	128.412	3162.65	3171.95	2247.43	1402.1	2862.12	1512.97
558	ENSGALG00000023454	946.381	491.172	688.062	1360.59	1111.04	1012.02	1035.97	250.145	1598.25	447.038	196.111	425.793	284.483	566.644	1008.81	81.6215	12.3091	248.889	330.833	1897.52	1496.36	57.6456	286.799	143.268	169.113	442.242	176.4
559	ENSGALG00000006181	223.489	191.189	136.337	170.855	208.715	143.124	601.64	281.155	467.928	511.289	386.724	469.379	345.652	219.892	423.701	522.378	191.475	428.089	425.737	31.7948	1359.92	293.469	1136.17	513.74	639.554	558.434	480.351
560	ENSGALG00000019690	122.321	208.788	121.188	91.6782	200.282	96.0315	181.711	446.541	492.236	853.355	1650.45	511.846	247.588	344.638	1688.5	533.547	562.117	284.286	47.0084	1997.99	2607.48	655.064	835.884	1725.01	699.512	73.5094	321.591
561	ENSGALG00000006189	8.27739	17.599	15.1485	27.0867	17.92	10.1572	6.64795	37.2117	11.1411	17.1938	54.9845	55.8784	18.4477	84.5737	68.0948	86.7766	79.3255	36.5037	13.3043	39.4256	55.2886	86.4684	120.112	82.4879	221.384	68.7668	40.7077
562	ENSGALG00000053252	15.6351	13.5992	43.0537	36.4629	30.5694	40.6287	37.6717	142.645	61.7826	13.574	24.743	92.7582	82.5292	75.0592	52.9626	115.129	86.1639	67.4765	84.2604	96.6563	158.732	414	182.62	379.155	138.365	145.833	101.769
563	ENSGALG00000053090	0	0	0	0	0	0	0	0	0	0	0	0	0	0	0	4.29587	0	0	0	2.54359	0	0	0	0	0	0	0
564	ENSGALG00000006173	127.84	25.5985	125.972	183.356	170.767	260.393	148.471	142.645	218.771	12.6691	121.882	206.75	134.96	49.6871	49.1796	153.792	136.768	113.936	133.93	298.872	222.938	162.456	226.743	215.626	121.454	202.744	177.757
565	ENSGALG00000047432	65.2994	11.9993	6.37833	48.9645	9.48706	11.0806	47.6437	6.20195	7.08981	39.8172	1.83282	10.0581	72.8199	19.0291	12.6101	16.3243	16.4122	23.2296	14.1912	16.5333	8.02576	34.0633	57.6049	2.89431	21.5235	0	0
566	ENSGALG00000010116	0	0	0	0	2.10824	0	0	0	0	0	0	2.23514	0	0	12.6101	0	0	0	0	2.54359	1.7835	0	0	0	0	0	0
567	ENSGALG00000047928	2.75913	0	0	0	9.48706	0	0	0	0	0	0	0	0	0	0	0	0	0	0	0	0	0	2.45127	0	0	0	0
568	ENSGALG00000047922	0	0	0	0	0	1.84676	0	0	0	0	0	0	0	0	0	0	0	0	2.66085	0	0	0	0	0	0	0	0
569	ENSGALG00000039883	127.84	119.993	141.918	69.8004	75.8965	86.7977	80.8834	107.501	64.8211	56.106	105.387	33.527	105.832	151.176	228.244	78.1848	90.2669	133.847	98.4516	166.605	173.892	55.0254	58.8306	70.9106	83.0191	48.611	65.1323
570	ENSGALG00000029316	240.964	367.979	318.119	268.784	229.798	260.393	265.918	252.213	166.104	283.245	137.461	246.983	252.442	136.375	20.1762	163.243	300.89	198.005	211.094	326.851	304.979	151.975	112.759	198.26	139.902	73.5094	103.126
571	ENSGALG00000049750	0	0	0	2.0836	0	0	0	0	0	0	0	0	0	0	13.8712	0	2.73536	0	0	0	0	0	0	5.78862	3.07478	0	2.71385
572	ENSGALG00000006197	384.439	119.193	48.6347	85.4274	1062.55	59.0963	1024.89	702.888	98.2445	448.848	446.291	1173.45	330.117	447.184	721.3	960.556	656.487	664.81	984.516	81.3948	182.809	1399.22	284.348	1120.1	285.955	11.8563	69.2031
573	ENSGALG00000006201	132.438	103.994	114.013	158.353	151.793	144.971	161.767	155.049	154.963	214.47	158.539	65.9365	180.593	118.403	254.725	61.8605	233.873	109.511	335.268	213.661	212.237	191.279	66.1844	101.301	70.7199	79.4375	113.982
574	ENSGALG00000054306	526.994	428.775	523.82	405.259	425.863	536.483	804.402	1515.34	984.471	1009	723.046	691.775	840.827	955.683	926.846	1445.13	1596.08	493.353	515.319	696.943	593.906	1242	384.85	843.692	596.507	552.506	845.363
575	ENSGALG00000032207	6475.68	5110.91	5305.97	3935.91	4922.73	4551.34	3410.4	5517.67	3646.19	3089.45	3796.68	4040.01	2370.05	2967.48	2714.96	3402.33	4883.99	2700.17	3073.29	2301.95	2527.22	5332.22	3868.11	3224.26	3119.36	3726.45	4328.59
576	ENSGALG00000006194	342.132	305.583	269.484	201.067	112.791	136.66	226.03	258.415	214.72	224.424	187.864	160.93	170.884	139.547	107.186	132.313	164.122	106.193	344.137	275.979	200.644	424.481	129.917	225.756	290.567	309.451	495.277
577	ENSGALG00000028912	6.43797	3.19982	11.9594	12.5016	17.92	7.38703	2.21598	10.3366	11.1411	4.52468	0	0	0	0	0	0	0	0	0	0	0	0	0	0	0	0	0
578	ENSGALG00000040755	27.5913	32.7981	43.0537	134.392	185.525	113.576	220.49	171.587	208.643	129.406	166.786	86.0527	209.721	53.9158	203.023	91.0724	417.143	219.022	165.86	58.5025	131.979	306.57	105.405	124.455	192.174	58.0961	150.619
579	ENSGALG00000046425	9.1971	7.99954	86.1074	94.8036	114.899	109.882	67.5875	163.318	77.9879	71.4899	50.4025	33.527	73.7909	104.66	234.549	97.0867	135.4	155.97	83.3734	113.19	98.9844	141.494	79.6664	108.537	84.5564	68.7668	128.908
580	ENSGALG00000004160	2006.81	1579.91	1787.53	1092.85	1158.48	1141.3	1195.52	1112.22	1389.6	1636.12	1136.35	1294.14	2336.06	1463.13	2493.03	2016.48	1731.48	1992.22	1915.81	1279.42	1340.3	1310.13	1869.1	1513.72	1176.1	1458.33	1983.82
581	ENSGALG00000006203	0	0	3.18916	5.20899	3.16235	0	3.32398	4.13464	0	0	0	0	0	5.28586	12.6101	0	0	0	0	2.54359	4.45876	0	7.35382	0	0	0	17.64
582	ENSGALG00000041611	2.75913	0	1.59458	15.627	26.3529	25.8546	53.1836	97.164	150.912	218.995	187.864	780.063	447.6	550.786	1163.92	594.548	975.156	315.259	738.83	433.682	479.762	1789.63	459.614	855.269	491.965	471.883	553.625
583	ENSGALG00000042624	160.029	105.594	147.499	118.765	112.791	119.116	60.9396	99.2313	96.2189	97.7331	132.879	43.5852	41.7501	82.4594	45.3965	56.7055	121.724	69.6889	68.2952	72.4922	42.8041	36.6836	18.3846	21.7073	10.7617	40.3116	29.8523
584	ENSGALG00000033517	0	0	0	0	2.10824	0	0	4.13464	0	0	9.16409	0	0	0	0	0	0	0	0	0	0	0	0	2.89431	0	0	0
585	ENSGALG00000048111	0	4.79973	0	5.20899	0	0	0	0	3.03849	0	0	0	0	0	0	0	0	0	0	0	0	0	0	0	0	0	0
586	ENSGALG00000048112	0	0	0	0	0	0	0	0	0	0	3.66563	0	0	0	0	0	0	0	0	0	0	0	0	7.23578	0	0	0
587	ENSGALG00000021158	0	3.19982	11.9594	10.418	4.21647	1.84676	0	0	4.05132	0	0	1.11757	0	0	0	0.859174	0	0	1.7739	0	0	0	0	0	0	0	5.42769
588	ENSGALG00000012396	24.8322	7.19959	7.17562	22.9195	24.2447	27.7014	35.4558	16.5385	13.1668	28.053	9.16409	26.8216	16.5058	29.6008	15.1322	5.15504	31.4567	22.1235	80.7125	35.6102	22.2938	26.2026	7.35382	24.6016	49.1965	27.2696	61.0616
589	ENSGALG00000047585	3.67884	7.19959	6.37833	0	2.10824	7.38703	0	6.20195	0	15.3839	18.3282	58.1135	15.5349	26.4293	44.1355	36.9445	9.57376	23.2296	23.9477	12.7179	5.35051	31.4431	12.2564	5.78862	24.5982	28.4552	18.9969
590	ENSGALG00000012394	512.278	629.564	715.17	1675.21	1586.45	1151.45	692.495	235.674	379.811	624.406	308.83	122.932	209.721	97.2598	90.7931	53.2688	198.314	206.854	366.311	143.713	131.979	264.646	67.41	151.951	86.0938	14.2276	24.4246
591	ENSGALG00000029768	12.8759	28.7984	66.1751	94.8036	93.8165	120.963	113.015	171.587	73.9366	69.6801	68.7307	129.638	70.8781	65.5446	194.196	70.4523	124.459	66.3704	433.719	185.682	119.495	172.937	44.1229	68.0163	122.991	84.1801	156.046
592	ENSGALG00000012379	694.381	537.569	506.28	347.96	452.216	379.509	361.205	723.561	534.774	520.338	504.025	564.372	420.414	559.244	462.792	494.884	677.002	402.647	396.467	587.569	462.819	592.178	591.983	452.96	345.913	548.949	554.982
593	ENSGALG00000053371	1062.26	696.76	759.021	1775.22	1831	1509.73	992.761	866.206	633.019	837.066	424.297	501.788	423.326	320.323	293.816	245.724	382.951	247.783	404.45	213.661	224.721	576.456	225.517	224.309	359.749	199.187	189.969
594	ENSGALG00000012374	412.95	386.378	431.334	502.146	457.487	475.54	548.456	783.514	420.325	380.073	287.752	347.564	566.054	376.353	582.589	396.938	776.843	450.212	460.328	1345.56	1116.47	411.38	713.321	752.521	638.017	426.829	807.369
595	ENSGALG00000027629	303.504	317.582	232.012	161.479	289.882	204.067	193.899	287.357	159.014	170.128	191.529	426.911	336.913	461.984	287.511	231.118	486.894	324.109	407.111	287.425	205.103	1184.36	338.276	450.065	435.081	567.919	484.422
596	ENSGALG00000025508	0	0.799954	0	0	0	0	0	0	1.01283	0	0	0	0	0	0	0	0	0	0	0	0	0	0	0	0	0	0
597	ENSGALG00000020340	13.7956	39.1978	11.1621	42.7137	29.5153	37.8586	15.5119	51.683	24.3079	5.42962	30.2415	26.8216	13.5931	42.2869	0	7.73257	38.2951	51.9901	0	15.2615	12.4845	26.2026	14.7076	15.9187	12.2991	7.11381	25.7815
598	ENSGALG00000049526	0	1.59991	0	0	0	0	11.0799	0	0	0	0	2.23514	0	0	16.3932	0	0	0	1.7739	0	1.7835	7.86077	18.3846	0	33.8226	16.5989	115.338
599	ENSGALG00000009405	0	0.799954	0	0	5.27059	0.923379	3.32398	0	0	0	0	0	0	0	7.56609	0	0	0	1.7739	0	0	0	0	0	0	0	0
600	ENSGALG00000009395	0	0	0	0	0	0	0	0	3.03849	0	0	0	0	0	0	0	0	0	7.98256	0	0	0	0	0	0	0	0
601	ENSGALG00000027468	0	0	0	0	1.05412	0	0	0	0	0	0	0	0	0	0	0	0	0	0	0	0	0	0	0	0	0	0
602	ENSGALG00000026253	203.256	249.586	365.159	371.922	346.805	712.849	200.547	57.8849	249.156	231.664	395.889	284.98	164.088	651.218	656.989	281.809	42.3981	572.998	146.347	181.867	389.695	96.9495	348.081	311.138	182.949	232.384	142.477
603	ENSGALG00000042411	63.46	61.5965	25.5133	86.4692	99.087	72.947	38.7797	0	51.6543	117.642	43.0712	10.0581	141.756	85.6309	32.7864	50.6913	35.5597	6.63704	132.156	54.6871	120.386	0	36.7691	37.626	47.6591	64.0243	40.7077
604	ENSGALG00000052557	0	39.9977	16.7431	21.8778	16.8659	0	75.3435	0	44.5645	26.2431	65.9814	8.94055	29.128	9.51454	0	0	0	0	23.0607	59.7743	0	0	50.2511	46.309	99.9303	40.3116	0
605	ENSGALG00000009429	34.949	33.5981	14.3512	38.5465	47.4353	74.7937	17.7279	49.6156	16.2053	55.2011	13.7461	111.757	50.4885	96.2026	99.6202	120.284	4.10304	111.723	60.3127	26.7077	111.469	81.2279	106.63	102.748	52.2713	85.3657	73.2739
606	ENSGALG00000009451	197.738	155.191	190.552	232.321	152.847	139.43	177.279	95.0966	174.207	101.353	25.6594	80.4649	100.006	38.0582	31.5254	85.9174	17.7798	103.98	177.39	202.215	36.5618	5.24051	251.256	33.2846	229.071	288.109	90.9139
607	ENSGALG00000009442	8185.42	721.559	3486.55	4529.74	14900	12739.9	1463.66	1170.1	1086.77	2828.83	4541.72	4978.77	988.409	604.702	2830.98	349.684	2055.62	4246.6	3177.06	6043.56	5371.91	4535.66	7549.92	1354.54	1191.48	589.261	4487.35
608	ENSGALG00000029721	34.949	21.5988	45.4456	48.9645	44.2729	43.3988	17.7279	70.2888	56.7185	32.5777	57.7338	46.9379	60.1978	90.9168	329.125	72.1706	108.047	61.9457	74.5039	64.8615	49.0463	165.076	89.4715	41.9675	53.8086	98.4077	104.483
609	ENSGALG00000017644	4359.42	4113.36	2782.54	3821.31	4710.85	2711.04	2867.48	3650.88	1966.92	3935.57	4857.88	3414.17	3427.39	6190.8	3144.97	4113.72	5176.67	2549.73	7035.3	2562.66	2108.99	10737.8	4422.1	4451.45	2917.97	5214.42	3618.91
610	ENSGALG00000005651	155.431	208.788	193.742	185.44	206.607	268.703	151.795	270.819	143.822	197.276	203.443	249.218	241.762	427.097	215.634	298.133	289.948	230.084	229.72	268.348	339.757	201.76	241.45	270.618	235.221	294.037	286.311
611	ENSGALG00000005674	1242.53	1473.52	1140.13	1061.59	854.889	993.556	792.215	824.86	1018.91	884.122	635.071	507.376	785.484	506.385	604.026	762.946	469.114	758.835	961.455	946.215	797.226	492.608	449.809	700.423	504.264	563.177	711.028
612	ENSGALG00000052114	83.6936	109.594	104.445	175.022	128.602	109.882	106.367	78.5581	72.9238	82.3492	28.4087	44.7027	95.1514	52.8586	119.796	48.1137	102.576	85.1753	114.417	73.764	67.7731	78.6077	40.446	43.4147	38.4347	11.8563	27.1385
613	ENSGALG00000005708	708.176	824.753	949.573	681.336	549.195	680.531	1358.4	1227.99	1301.49	1542.01	504.941	360.975	865.101	560.301	258.508	688.198	1437.43	766.578	679.405	649.887	1089.72	809.659	736.608	1328.49	451.993	705.453	799.228
614	ENSGALG00000042522	112.205	140.792	98.864	113.556	86.4376	88.6444	99.7193	45.481	100.27	138.455	144.793	83.8176	150.494	173.376	100.881	147.778	51.9719	163.714	109.095	130.995	103.443	26.2026	104.179	167.87	98.393	90.1083	96.3416
615	ENSGALG00000039008	47.8249	78.3955	76.5399	119.807	122.278	96.0315	125.203	192.261	53.68	166.508	232.768	144.166	192.245	223.063	317.776	191.596	350.126	211.279	181.825	254.359	87.3916	914.469	220.615	302.455	32.2852	205.115	384.009
616	ENSGALG00000036593	5.51826	3.19982	15.9458	12.5016	18.9741	3.69352	0	8.26927	4.05132	9.9543	3.66563	6.70541	0	0	0	5.15504	8.20608	0	10.6434	0	4.45876	28.8228	7.35382	0	0	0	5.42769
617	ENSGALG00000033322	203.256	71.9959	146.701	62.5079	87.4918	116.346	97.5033	202.597	187.374	78.7294	49.4861	229.101	70.8781	143.775	58.0067	106.538	82.0608	46.4593	86.9212	48.3282	79.3659	133.633	71.0869	49.2033	90.706	107.893	180.471
618	ENSGALG00000047756	5.51826	5.59968	8.7702	15.627	3.16235	8.31041	4.43197	18.6059	7.08981	6.33455	10.0805	18.9987	25.2442	4.22869	0	14.606	6.8384	13.2741	26.6085	13.9897	18.7268	18.3418	17.1589	33.2846	15.3739	28.4552	103.126
619	ENSGALG00000049343	239.124	181.59	232.809	183.356	190.795	2.77014	2.21598	155.049	11.1411	2.71481	20.161	7.82298	117.483	46.5156	2.52203	6.01422	16.4122	13.2741	47.8954	216.205	156.948	199.139	2.45127	151.951	10.7617	35.569	5.42769
620	ENSGALG00000050627	151.752	107.994	151.485	122.932	115.953	0	3.32398	76.4908	12.154	0	32.9907	8.94055	73.7909	28.5436	2.52203	2.57752	15.0445	21.0173	36.365	147.528	103.443	112.671	2.45127	92.6179	13.8365	23.7127	1.35692
621	ENSGALG00000053425	76.3359	59.9966	125.175	101.054	88.5459	132.043	94.1793	196.395	118.501	53.3912	65.9814	169.87	37.8664	38.0582	29.0033	58.4238	161.386	0	86.0343	113.19	202.428	230.583	61.2818	102.748	72.2573	106.707	156.046
622	ENSGALG00000049663	164.628	131.192	162.647	129.183	134.927	2.77014	2.21598	124.039	10.1283	2.71481	14.6625	6.70541	83.5002	32.7723	2.52203	4.29587	15.0445	13.2741	35.478	153.887	104.335	154.595	2.45127	111.431	7.68695	32.0121	5.42769
623	ENSGALG00000004975	405.592	344.78	332.47	352.128	343.642	331.493	332.398	636.734	337.272	399.982	379.393	314.037	297.105	447.184	485.491	244.005	411.672	164.82	239.477	338.297	324.598	560.735	247.579	324.163	221.384	359.247	268.671
624	ENSGALG00000049010	0	0	0	0	0	0	0	0	0	0	0	0	0.970932	0	3.78304	7.73257	10.9414	5.53086	4.43476	6.35897	5.35051	15.7215	11.0307	27.496	0	14.2276	0
625	ENSGALG00000030810	705.417	555.968	416.983	606.326	622.983	596.503	795.538	473.416	642.134	352.925	672.644	605.722	423.326	626.903	723.822	719.988	439.025	699.101	778.743	792.328	740.154	406.14	703.516	610.7	741.022	673.441	762.591
626	ENSGALG00000037504	57.9417	67.1962	46.2429	57.2989	56.9223	54.4794	39.8877	12.4039	11.1411	28.053	24.743	45.8203	23.3024	48.6299	46.6575	114.27	15.0445	54.2025	56.7649	49.6	57.0721	47.1646	28.1896	21.7073	33.8226	43.8685	20.3539
627	ENSGALG00000051201	7.35768	2.39986	6.37833	3.12539	4.21647	0	4.43197	0	0	4.52468	6.41486	0	0	16.9147	0	4.29587	4.10304	25.442	0	0	0	0	0	0	0	8.29944	0
628	ENSGALG00000005968	650.235	636.764	645.805	567.78	665.148	478.311	344.586	849.668	485.146	407.221	264.842	409.03	310.698	211.434	235.81	462.236	694.782	209.067	314.868	418.42	276.443	741.532	343.178	253.252	273.655	387.703	370.44
629	ENSGALG00000051779	566.541	525.57	434.523	439.639	474.353	451.533	424.361	686.35	365.632	367.404	341.82	284.98	167.971	336.181	394.698	300.711	403.466	195.793	427.51	391.712	448.551	503.089	405.686	218.52	249.057	407.858	450.499
630	ENSGALG00000031265	432.264	330.381	457.645	316.706	246.664	285.324	304.698	279.088	285.618	262.431	224.52	283.862	275.745	194.52	218.156	399.516	160.019	129.422	303.337	326.851	233.639	102.19	185.071	140.374	149.127	240.684	164.188
631	ENSGALG00000006326	66.2191	2434.26	3225.84	625.079	1146.88	1823.67	1626.53	4649.4	3254.22	1304.92	1755.84	2011.62	1250.56	723.105	273.64	1083.42	2177.35	738.924	868.325	3192.2	2692.2	2688.38	1544.3	1725.01	1545.08	2438.85	2157.51
632	ENSGALG00000006320	2.75913	11.1994	10.3648	20.836	21.0824	7.38703	87.5314	33.0771	47.603	35.2925	86.1424	75.9946	43.692	131.089	12.6101	54.128	23.2506	68.5827	153.443	120.82	84.7164	10.481	167.912	54.9919	307.478	284.552	108.554
633	ENSGALG00000000112	0	1.59991	0	4.16719	34.7859	1.84676	0	0	0	2.71481	0	0	0	0	0	0	2.73536	0	0	6.35897	0	7.86077	0	0	0	11.8563	0
634	ENSGALG00000004918	80.0147	116.793	91.6884	127.099	149.685	109.882	101.935	173.655	150.912	191.846	138.378	157.577	165.058	187.119	283.728	137.468	307.728	122.785	370.746	171.692	148.031	314.431	153.205	342.976	269.043	137.534	249.674
635	ENSGALG00000004948	79.095	46.3973	35.0808	56.2571	62.1929	94.1847	90.8554	103.366	91.1547	220.804	171.368	240.277	115.541	85.6309	204.284	100.523	176.431	94.0247	165.86	108.102	115.036	220.102	102.953	166.423	127.603	78.2519	126.194
636	ENSGALG00000004936	0	0	0	0	2.10824	0	0	0	0	0	0	0	0	0	0	0	0	0	0	0	0	0	0	0	0	0	0
637	ENSGALG00000032770	56.1023	77.5956	52.6212	53.1317	33.7318	37.8586	33.2398	45.481	42.5389	30.7678	60.483	91.6406	65.0525	146.947	114.752	86.7766	35.5597	38.7161	43.4606	80.123	54.3968	60.2659	73.5382	95.5123	106.08	156.504	37.9939
638	ENSGALG00000043080	61.6205	125.593	65.3778	29.1703	75.8965	36.9352	28.8078	10.3366	22.2823	29.8629	15.5789	3.3527	16.5058	0	8.8271	16.3243	6.8384	0	18.626	16.5333	24.969	18.3418	0	5.78862	0	3.5569	4.07077
639	ENSGALG00000003574	181.183	269.585	89.2966	267.742	87.4918	252.083	171.739	16.5385	141.796	184.607	246.514	383.326	149.524	405.954	290.033	305.007	41.0304	212.385	160.538	171.692	166.758	60.2659	250.03	218.52	327.464	211.043	256.459
640	ENSGALG00000003560	32.1898	26.3985	21.5268	11.4598	24.2447	21.2377	0	4.13464	18.2309	0	7.33127	2.23514	0	0	0	14.606	4.10304	5.53086	9.75646	7.63076	6.24226	49.7849	39.2204	4.34147	212.16	413.787	496.634
641	ENSGALG00000048700	424.906	367.979	495.915	583.407	515.463	545.717	496.381	500.291	390.953	354.735	274.006	254.806	477.699	316.094	481.708	271.499	492.365	374.993	352.12	386.625	405.747	516.19	246.353	328.504	222.922	226.456	487.136
642	ENSGALG00000048067	93.8104	81.5953	82.9182	71.884	90.6541	97.8782	62.0476	41.3464	68.8725	48.8665	90.7245	86.0527	52.4303	127.918	80.7049	115.988	41.0304	35.3975	43.4606	52.1435	73.1236	39.3038	110.307	59.3334	47.6591	60.4674	88.2
643	ENSGALG00000029858	0	2.39986	3.98645	0	0	0.923379	4.43197	4.13464	3.03849	0	4.58204	0	2.9128	3.17151	0	5.15504	8.20608	0	1.7739	0	2.67525	0	3.67691	2.89431	0	0	0
644	ENSGALG00000003396	351.329	523.97	338.051	362.546	358.4	368.428	467.573	117.837	400.068	669.653	547.096	397.854	419.443	181.834	93.3151	274.936	117.621	512.158	596.031	609.189	575.18	204.38	196.102	560.049	275.193	215.786	185.899
645	ENSGALG00000034179	71.7373	177.59	138.729	160.437	200.282	208.684	177.279	22.7405	175.22	216.28	162.204	105.051	174.768	150.118	36.5694	118.566	30.089	133.847	126.834	188.225	186.376	20.962	75.9895	7.23578	49.1965	49.7967	35.28
646	ENSGALG00000003433	72.6571	112.794	55.8103	45.8391	48.4894	28.6248	108.583	24.8078	59.757	121.261	154.873	99.4636	68.9362	278.036	95.8371	122.862	21.8829	51.9901	81.5995	69.9487	72.2319	26.2026	169.138	150.504	136.828	59.2817	120.766
647	ENSGALG00000047507	1.83942	13.5992	5.58103	6.25079	4.21647	19.391	15.5119	0	14.1796	6.33455	2.74923	0	14.564	6.34303	0	9.45091	0	0	0	0	0	0	6.12818	2.89431	0	0	5.42769
648	ENSGALG00000003425	13.7956	14.3992	10.3648	33.3375	12.6494	17.5442	42.1037	51.683	25.3208	27.1481	17.4118	35.7622	28.157	15.8576	79.4439	16.3243	0	0	0	22.8923	23.1855	39.3038	19.6102	30.3903	43.0469	0	48.8492
649	ENSGALG00000030543	97.4892	123.193	108.432	239.613	104.358	171.749	240.434	274.953	192.438	274.196	140.211	193.339	186.419	88.8024	126.101	199.328	440.393	182.519	217.303	420.964	209.562	282.988	109.082	86.8293	279.805	74.695	119.409
650	ENSGALG00000030028	309.022	197.589	346.821	273.993	235.068	202.22	302.482	1019.19	754.559	152.934	269.424	356.504	543.722	315.037	453.965	207.061	381.583	49.7778	235.042	287.425	219.371	489.988	116.435	866.846	202.935	128.049	610.616
651	ENSGALG00000027794	0	0	0	0	0	0	0	0	0	0	1.83282	0	0	0	0	0	0	0	0	0	0	0	0	0	0	0	0
652	ENSGALG00000006307	57.9417	45.5974	38.27	28.1285	31.6235	37.8586	23.2678	18.6059	27.3464	18.0987	32.9907	29.0568	42.721	64.4875	17.6542	43.8179	17.7798	53.0963	24.8346	38.1538	40.1288	7.86077	35.5435	52.0976	67.6452	21.3414	40.7077
653	ENSGALG00000004578	68.0585	63.9963	31.8916	22.9195	33.7318	53.556	57.6156	59.9522	69.8853	101.353	110.885	43.5852	81.5583	66.6018	50.4406	121.144	50.6042	121.679	77.1647	57.2307	67.7731	47.1646	67.41	83.935	36.8974	35.569	46.1354
654	ENSGALG00000004587	153.591	219.987	132.35	180.231	234.014	200.373	294.726	146.78	194.463	323.062	171.368	115.11	200.012	115.232	235.81	304.148	274.904	262.163	252.781	143.713	219.371	314.431	111.533	224.309	269.043	170.731	753.093
655	ENSGALG00000004591	26593.4	24170.6	23579.1	77210.8	52151.4	52541.2	86309.3	121711	97683.4	77091.5	46465.6	46705.4	60460	33879.2	26270.7	45452.9	102461	54818.6	41346.1	39563	40729	58672.8	31087.1	41546.4	28836.8	31401.5	29309.5
656	ENSGALG00000004597	218.891	429.575	300.579	379.214	364.725	328.723	395.553	289.425	374.747	534.817	330.824	185.516	365.071	246.321	329.125	197.61	355.597	283.18	133.043	225.108	218.479	120.532	165.461	154.846	155.276	82.9944	88.2
657	ENSGALG00000024984	8.27739	9.59945	9.56749	3.12539	2.10824	4.6169	2.21598	12.4039	5.06415	1.80987	5.49845	2.23514	5.82559	7.4002	5.04406	2.57752	5.47072	2.21235	0	1.27179	0.891751	0	2.45127	1.44716	3.07478	2.37127	0
658	ENSGALG00000047479	199.577	208.788	174.607	225.028	237.176	180.982	147.363	246.011	219.784	190.037	225.437	225.749	290.309	276.979	370.738	285.246	285.845	280.968	219.077	134.81	203.319	269.886	174.04	99.8537	139.902	161.246	204.895
659	ENSGALG00000006122	242.803	175.99	203.309	165.646	210.824	183.752	162.875	336.973	128.629	67.8702	76.9783	79.3473	92.2386	105.717	208.067	100.523	157.283	73.0074	74.5039	87.7538	113.252	212.241	140.948	96.9594	59.9582	98.4077	135.692
660	ENSGALG00000006117	135.197	158.391	155.472	192.733	172.875	173.595	163.983	260.482	171.168	301.344	221.771	276.039	164.088	126.861	142.495	198.469	295.419	64.158	212.868	356.102	299.628	434.962	334.599	331.399	239.833	333.163	286.311
661	ENSGALG00000006301	15.6351	19.1989	28.7025	16.6688	32.6776	21.2377	19.9439	8.26927	30.3849	12.6691	29.3251	31.2919	26.2152	24.3149	41.6135	27.4936	41.0304	18.8049	37.2519	33.0666	31.2113	0	29.4153	27.496	27.673	11.8563	33.9231
662	ENSGALG00000047475	0	0	2.39187	0	18.9741	11.0806	13.2959	24.8078	8.10264	0	3.66563	0	0	0	0	2.57752	4.10304	0	2.66085	3.81538	0	0	0	0	0	0	20.3539
663	ENSGALG00000006286	129.679	148.791	143.512	102.096	96.9788	143.124	158.443	150.914	105.334	161.079	133.796	89.4055	223.314	145.89	172.759	91.9316	233.873	193.58	197.79	167.877	240.773	68.1267	117.661	157.74	167.576	100.779	115.338
664	ENSGALG00000006270	5.51826	2.39986	8.7702	17.7106	17.92	5.54028	24.3758	18.6059	19.2438	33.4826	13.7461	8.94055	39.8082	22.2006	35.3084	37.8037	53.3395	63.0519	45.2345	36.882	51.7216	7.86077	12.2564	15.9187	26.1356	13.042	14.9262
665	ENSGALG00000026359	38.6278	57.5967	47.0401	33.3375	26.3529	12.9273	19.9439	14.4712	8.10264	7.23949	6.41486	5.58784	3.88373	0	0	11.1693	0	0	7.98256	10.1744	2.67525	0	0	0	16.9113	5.92817	0
666	ENSGALG00000004228	30.3504	50.3971	45.4456	69.8004	57.9765	60.0197	50.9676	10.3366	39.5004	70.585	34.8235	44.7027	173.797	209.32	66.8338	63.5789	0	144.909	157.877	119.549	89.1751	0	42.8973	17.3659	18.4487	61.653	13.5692
667	ENSGALG00000009887	619.884	580.767	489.536	563.613	374.212	485.698	591.668	448.608	519.582	363.784	311.579	338.623	345.652	373.182	196.718	360.853	428.084	340.701	460.328	309.046	409.314	162.456	366.465	270.618	330.539	399.559	394.865
668	ENSGALG00000053358	737.607	1041.54	593.982	1411.64	971.896	1300.12	1280.84	1436.79	986.497	695.896	351.901	172.105	811.699	305.523	255.986	328.204	495.1	724.543	418.641	344.656	329.948	233.203	156.882	287.984	141.44	115.007	52.92
669	ENSGALG00000004196	4352.07	2914.23	3252.95	4961.04	4497.92	7181.12	30999.4	45820	28804.9	8182.43	9263.06	13502.5	18158.4	15627.1	12706	13520.8	16687.1	15748.6	17227.3	12957	14373.2	10999.8	5325.39	8148.93	7525.52	8623.12	7444.08
670	ENSGALG00000009896	278.672	328.781	206.498	269.826	208.715	215.147	206.087	113.702	193.451	323.967	284.087	279.392	248.559	226.235	26.4813	194.173	195.578	246.677	464.762	268.348	258.608	141.494	204.681	246.016	130.678	230.013	184.542
671	ENSGALG00000052743	199.577	276.784	204.904	201.067	173.929	77.5639	74.2355	62.0195	142.809	121.261	139.294	388.914	103.89	132.146	139.973	127.158	209.255	307.516	141.912	94.1127	135.546	400.899	117.661	124.455	236.758	88.9226	206.252
672	ENSGALG00000048103	109.445	59.9966	226.431	371.922	269.854	258.546	136.283	117.837	126.604	135.74	97.1393	107.287	348.565	169.147	419.918	143.482	160.019	244.464	324.624	278.523	276.443	217.481	118.887	176.553	104.543	290.481	145.191
673	ENSGALG00000009911	151.752	187.989	160.255	226.07	186.579	246.542	179.495	12.4039	204.592	218.995	230.019	156.46	214.576	152.233	226.983	122.003	17.7798	299.773	251.007	381.538	334.407	18.3418	105.405	180.894	156.814	74.695	31.2092
674	ENSGALG00000051006	10.1168	5.59968	11.1621	9.37618	0	11.0806	0	0	0	1.80987	0	0	0	0	0	0	0	0	0	7.63076	0	5.24051	0	2.89431	0	0	0
675	ENSGALG00000004274	99.3286	110.394	112.418	101.054	145.468	99.725	49.8597	95.0966	50.6415	52.4863	41.2384	59.2311	34.9536	42.2869	20.1762	49.8321	71.1194	17.6988	15.9651	0	23.1855	89.0887	17.1589	56.4391	23.0608	34.3834	43.4216
676	ENSGALG00000004272	49.6643	49.5972	78.9318	76.0512	72.7341	38.7819	56.5076	72.3561	75.9623	74.2047	40.322	27.9392	76.7036	79.2879	172.759	30.0711	64.281	39.8222	61.1996	58.5025	78.4741	68.1267	40.446	53.5447	30.7478	35.569	24.4246
677	ENSGALG00000054460	0.91971	3.99977	2.39187	0	0	4.6169	6.64795	0	4.05132	1.80987	4.58204	4.47027	0	10.5717	13.8712	6.01422	6.8384	7.74321	6.20866	6.35897	7.13401	0	14.7076	11.5772	13.8365	18.9702	0
678	ENSGALG00000025884	332.935	271.184	325.295	221.903	225.581	216.071	312.454	419.666	373.734	217.185	364.731	257.041	385.46	395.382	315.254	302.429	324.14	387.161	741.491	516.348	500.273	301.329	750.09	429.805	435.081	859.585	723.24
679	ENSGALG00000022926	1250.81	733.558	1264.5	439.639	563.953	1089.59	124.095	483.752	215.733	136.645	171.368	159.812	95.1514	232.578	313.993	134.031	272.168	136.059	70.0691	128.451	374.536	209.62	137.271	206.943	119.916	96.0364	282.24
680	ENSGALG00000014477	84.6133	29.5983	57.4049	109.389	75.8965	122.809	15.5119	14.4712	37.4747	42.532	61.3994	27.9392	52.4303	69.7733	18.9152	63.5789	19.1475	64.158	78.9386	71.2205	88.2834	78.6077	73.5382	56.4391	33.8226	11.8563	23.0677
681	ENSGALG00000034438	46.9052	35.9979	6.37833	65.6333	28.4612	34.165	8.86394	28.9425	33.4234	25.3382	15.5789	58.1135	63.1106	57.0873	22.6983	73.0298	56.0749	82.963	38.1389	66.1333	22.2938	55.0254	42.8973	52.0976	41.5095	61.653	18.9969
682	ENSGALG00000014490	70.8176	75.9957	147.499	122.932	124.386	173.595	56.5076	59.9522	108.373	38.0073	41.2384	48.0554	100.977	148.004	296.338	86.7766	69.7517	108.405	31.0433	35.6102	58.8556	44.5444	40.446	41.9675	32.2852	15.4133	27.1385
683	ENSGALG00000014525	187.621	179.19	212.877	172.938	101.195	214.224	83.0994	198.463	121.54	193.656	74.2291	136.343	81.5583	43.344	404.786	96.2275	149.077	76.3259	263.424	674.051	591.231	178.177	126.241	94.0651	69.1825	162.432	183.185
684	ENSGALG00000014513	546.307	293.583	565.279	306.289	374.212	281.631	165.091	341.107	213.707	28.053	43.9876	166.518	46.6047	95.1454	221.939	94.5091	57.4426	12.1679	30.1563	17.8051	8.02576	204.38	85.7946	24.6016	0	15.4133	18.9969
685	ENSGALG00000007513	939.023	863.951	723.143	939.701	722.071	742.397	1165.61	1916.4	910.534	825.302	802.774	1186.86	917.531	1326.75	802.005	1580.02	2777.76	975.645	705.126	869.907	847.164	1941.61	1242.8	1314.02	959.331	1252.03	1177.81
686	ENSGALG00000014526	21584.7	16380.7	15935.4	11958.8	9975.11	10515.4	12946.9	667.744	16325.8	145.695	5384.82	148.637	5549.85	5433.86	3887.71	5838.09	8459.1	3753.24	8886.36	1084.84	9371.42	57.6456	5734.75	5425.39	395.109	135.162	7198.48
687	ENSGALG00000030419	41.3869	27.9984	32.6889	29.1703	27.4071	12.0039	23.2678	14.4712	15.1925	9.04936	45.8204	23.4689	47.5757	37.001	31.5254	39.522	20.5152	22.1235	53.2171	61.0461	77.5824	115.291	37.9947	53.5447	15.3739	15.4133	23.0677
688	ENSGALG00000007527	45.9855	91.1948	51.8239	70.8422	86.4376	66.4833	46.5357	18.6059	90.1419	49.7715	60.483	31.2919	68.9362	69.7733	74.3999	31.7894	19.1475	51.9901	45.2345	75.0358	33.8866	10.481	37.9947	44.8618	53.8086	35.569	37.9939
689	ENSGALG00000033087	7.35768	10.3994	19.135	2.0836	15.8118	17.5442	23.2678	14.4712	32.4106	139.36	75.1455	50.2906	29.128	30.658	16.3932	141.764	6.8384	288.711	19.5129	25.4359	14.268	7.86077	165.461	62.2277	30.7478	33.1978	18.9969
690	ENSGALG00000007651	491.125	627.964	566.874	647.998	665.148	705.462	723.519	967.505	765.7	9740.73	3015.9	5801.3	2236.06	1601.61	1517	1690.85	2037.84	1883.81	5227.69	5042.66	6309.14	2753.89	2815.29	3147.56	1305.24	4165.14	2811.55
691	ENSGALG00000007712	266.716	299.983	411.402	620.911	278.287	551.257	668.119	144.712	332.208	387.313	174.118	252.57	560.228	247.378	56.7457	173.553	51.9719	461.274	585.388	539.241	447.659	146.734	560.116	299.561	539.624	337.906	213.037
692	ENSGALG00000050004	21.1533	12.7993	9.56749	12.5016	4.21647	7.38703	28.8078	64.0869	17.2181	32.5777	16.4954	14.5284	8.73839	16.9147	0	12.8876	12.3091	77.4321	9.75646	19.0769	18.7268	123.152	117.661	8.68293	122.991	221.714	127.551
693	ENSGALG00000054296	0	0	1.59458	0	0	0	0	0	0	0	0	0	0	0	0	0	0	0	0	0	0	0	0	0	0	0	0
694	ENSGALG00000050996	0	0	1.59458	0	0	0	5.53996	8.26927	4.05132	0.904936	0	0	0	4.22869	0	10.3101	4.10304	8.84938	0	0	1.7835	0	4.90255	0	0	0	0
695	ENSGALG00000050993	0	3.19982	0	0	0	0.923379	0	0	0	0.904936	0	0	0	0	0	0	0	0	0	0	0	0	0	0	0	3.5569	0
696	ENSGALG00000011681	207.854	263.185	245.566	234.404	232.96	233.615	160.659	190.193	247.131	54.2962	106.303	173.223	170.884	265.35	123.579	173.553	94.37	128.316	70.0691	118.277	186.376	26.2026	96.8253	78.1464	33.8226	50.9823	16.2831
697	ENSGALG00000011688	297.986	427.976	290.214	346.919	419.539	365.658	305.806	188.126	329.17	456.993	737.709	240.277	479.641	541.272	427.484	695.931	165.489	567.467	484.275	553.23	513.649	230.583	916.776	435.594	544.236	758.806	430.145
698	ENSGALG00000031105	165.548	214.388	195.336	137.517	99.087	138.507	168.415	465.147	169.143	146.6	163.121	148.637	239.82	143.775	54.2236	366.867	227.035	289.817	56.7649	86.482	94.5256	73.3672	88.2458	137.48	33.8226	20.1558	25.7815
699	ENSGALG00000012030	641.038	902.348	586.806	574.031	475.407	644.519	530.728	179.857	530.723	587.303	486.613	623.603	605.862	377.41	263.552	940.795	155.916	639.368	716.656	881.353	841.813	262.026	621.398	839.35	528.862	647.357	508.846
700	ENSGALG00000012020	1.83942	8.7995	7.17562	2.0836	8.43294	1.84676	4.43197	0	4.05132	0	0	2.23514	0	0	0	0	0	0	0	0	0	0	0	0	0	0	0
701	ENSGALG00000038775	9.1971	45.5974	3.98645	18.7524	47.4353	9.23379	13.2959	0	0	0	0	0	0	0	0	0	0	0	0	2.54359	0	0	0	0	0	0	0
702	ENSGALG00000011695	1247.13	1513.51	1254.14	1310.58	1278.64	1270.57	2203.8	1205.25	1524.31	2360.98	2900.43	2717.93	2268.1	1598.44	1012.59	2161.68	1154.32	2477.83	2404.52	2349	2816.15	1454.24	2545.65	2684.47	5070.31	4792.34	4065.34
703	ENSGALG00000011685	374.322	269.585	317.322	292.745	264.584	199.45	423.253	361.781	308.913	393.647	319.827	623.603	207.78	556.072	240.854	400.375	359.7	371.674	211.981	264.533	239.881	327.532	310.086	405.203	262.894	321.307	181.828
704	ENSGALG00000030266	0	0	0	0	0	1.84676	7.75595	8.26927	0	2.71481	4.58204	10.0581	0	6.34303	0	4.29587	0	5.53086	0	2.54359	0	20.962	9.80509	2.89431	18.4487	8.29944	2.71385
705	ENSGALG00000010929	44.1461	63.1964	74.9453	54.1735	83.2753	56.3261	57.6156	47.5483	61.7826	107.687	62.3158	45.8203	56.3141	54.9729	17.6542	30.0711	64.281	97.3432	40.7998	49.6	77.5824	18.3418	40.446	37.626	33.8226	23.7127	28.4954
706	ENSGALG00000010932	124.161	199.989	239.984	268.784	163.388	373.969	283.646	367.983	303.849	389.122	495.777	321.86	355.361	343.581	414.874	250.02	702.988	324.109	258.103	366.277	373.644	212.241	201.004	263.382	106.08	164.803	481.708
707	ENSGALG00000051967	1.83942	0	2.39187	2.0836	0	0	4.43197	8.26927	0	0	0	3.3527	1.94186	5.28586	0	5.15504	0	0	3.5478	0	1.7835	15.7215	9.80509	0	7.68695	0	10.8554
708	ENSGALG00000043675	59.7811	0	35.8781	34.3793	43.2188	75.7171	29.9158	0	13.1668	0	0	0	31.0698	6.34303	6.30507	0	25.9859	0	32.8172	20.3487	19.6185	15.7215	17.1589	5.78862	3.07478	0	0
709	ENSGALG00000051314	0	0	0	0	0	0	0	0	0	0	0	0	0	0	0	3.4367	0	0	1.7739	0	2.67525	0	0	0	0	0	0
710	ENSGALG00000038372	0	0	0	0	0	1.84676	0	0	0	0	0	3.3527	0	0	0	0	5.47072	3.31852	0	0	0	0	0	2.89431	0	0	0
711	ENSGALG00000035052	0	7.99954	0	9.37618	11.5953	0	0	0	0	0	0	0	1.94186	0	0	0	2.73536	0	0	0	0	0	0	0	0	0	0
712	ENSGALG00000010903	32.1898	57.5967	23.9187	15.627	30.5694	26.778	59.8316	26.8751	37.4747	40.7221	87.0588	178.811	33.0117	45.4584	30.2644	62.7197	10.9414	19.9111	31.0433	48.3282	27.6443	75.9874	30.6409	27.496	44.5843	14.2276	17.64
713	ENSGALG00000010921	532.512	983.944	608.333	589.657	630.362	723.006	806.618	762.84	908.509	1359.21	1394.77	3201.83	749.56	1019.11	814.616	567.914	1058.58	1141.57	536.605	890.256	636.711	966.874	316.214	671.48	785.606	284.552	519.702
714	ENSGALG00000048954	2.75913	5.59968	0	4.16719	4.21647	0	0	0	0	3.61974	0	11.1757	2.9128	0	3.78304	9.45091	0	15.4864	0	7.63076	8.91751	10.481	13.482	5.78862	10.7617	0	9.49846
715	ENSGALG00000030902	144.394	171.99	141.12	75.0094	110.682	85.8743	58.7236	43.4137	41.526	88.6837	60.483	63.7014	40.7792	31.7151	0	29.2119	62.9133	37.6099	10.6434	36.882	4.45876	13.1013	61.2818	24.6016	15.3739	60.4674	46.1354
716	ENSGALG00000015234	0	0	0	0	0	0	0	0	0	3.61974	0	0	0	0	0	0	0	0	0	0	3.56701	0	0	0	0	0	0
717	ENSGALG00000039536	4956.31	5494.89	4705.61	5614.25	3412.18	10353.9	10005.2	3322.18	6692.78	18611.8	28384.8	8876.84	20937.2	33869.7	6482.88	16009.8	22521.6	26374.5	7249.94	5999.05	11213.8	14157.2	31920.5	38995	11799.5	10941	13573.3
718	ENSGALG00000053658	44.1461	39.9977	40.6618	115.64	125.44	231.768	128.527	12.4039	45.5774	65.1554	54.0681	2.23514	134.96	188.177	110.969	274.936	15.0445	412.603	39.0258	58.5025	42.8041	36.6836	392.204	387.838	138.365	224.085	71.9169
719	ENSGALG00000042469	160.029	160.791	235.201	130.225	129.656	158.821	63.1556	109.568	70.8981	99.543	146.625	143.049	166.029	173.376	98.3591	202.765	136.768	181.412	83.3734	115.733	83.8246	94.3292	197.328	202.602	99.9303	96.0364	126.194
720	ENSGALG00000040180	19.3139	25.5985	395.456	248.99	293.045	216.071	426.577	378.319	466.915	367.404	625.907	699.598	682.565	254.778	925.585	1080.84	1556.42	847.328	1256.81	985.64	1630.12	3699.8	1232.99	2740.91	1900.21	885.669	867.074
721	ENSGALG00000028133	637.359	697.56	651.386	583.407	656.715	596.503	692.495	262.549	717.084	658.793	793.61	656.013	426.239	657.561	457.748	541.28	258.492	324.109	437.267	610.461	593.015	466.406	954.771	713.448	807.13	671.069	701.529
722	ENSGALG00000012915	743.125	715.959	754.237	449.015	440.621	491.238	116.339	148.847	139.771	106.782	123.715	121.815	61.1687	46.5156	128.624	85.0582	80.6932	39.8222	215.529	119.549	84.7164	55.0254	107.856	65.122	33.8226	67.5812	52.92
723	ENSGALG00000031035	373.402	632.764	393.862	656.333	792.696	502.318	1717.39	215.001	1533.43	3246.01	2560.45	2301.07	2916.68	2458.98	2426.19	2044.83	402.098	3389.31	873.647	1293.41	1216.35	125.772	2276.01	2337.16	2017.06	1307.76	1236.16
724	ENSGALG00000047942	0	0	0	0	0	0	0	0	0	0	4.58204	0	0	7.4002	23.9593	0	0	0	0	0	0	0	2.45127	0	0	0	0
725	ENSGALG00000051086	0	0	0	0	0	0	8.86394	4.13464	6.07698	0	0	4.47027	0	3.17151	0	5.15504	4.10304	12.1679	4.43476	0	0	23.5823	4.90255	2.89431	0	0	0
726	ENSGALG00000027868	6.43797	11.1994	3.18916	32.2957	26.3529	31.3949	64.2636	10.3366	60.7698	2.71481	13.7461	12.2932	23.3024	8.45737	6.30507	12.8876	6.8384	0	4.43476	7.63076	8.02576	0	12.2564	2.89431	0	2.37127	2.71385
727	ENSGALG00000035031	123.241	70.396	67.7697	107.305	90.6541	44.3222	68.6955	55.8176	59.757	41.6271	12.8297	31.2919	39.8082	27.4865	94.5761	32.6486	68.384	39.8222	45.2345	36.882	12.4845	70.7469	28.1896	30.3903	198.323	34.3834	33.9231
728	ENSGALG00000036749	1347.37	867.15	911.303	1334.54	902.325	1209.63	1392.75	1854.38	1161.72	917.605	1056.62	2032.86	700.042	1110.03	733.911	793.018	1137.91	514.37	1867.03	1363.36	1571.27	1813.22	1180.29	916.049	1445.15	1796.24	1610.67
729	ENSGALG00000035932	2.75913	0	0	0	0	0	0	0	0	0	0	0	0	0	0	0.859174	0	0	0	0	1.7835	0	0	0	0	0	0
730	ENSGALG00000017104	250.161	226.387	205.701	155.228	199.228	184.676	99.7193	57.8849	123.565	104.068	99.8886	115.11	72.8199	83.5166	95.8371	136.609	31.4567	130.528	125.06	69.9487	89.1751	23.5823	85.7946	83.935	96.8556	117.378	112.625
731	ENSGALG00000017105	396.395	451.174	460.037	383.382	434.296	433.065	339.046	124.039	449.697	411.746	492.111	309.566	503.914	439.783	406.047	347.106	88.8992	491.141	445.249	553.23	519.891	75.9874	349.306	348.764	538.086	318.936	294.452
732	ENSGALG00000043035	2268.92	2375.06	4132.36	3563.99	4082.6	3553.16	2174.99	1556.69	1460.5	1572.78	859.591	621.368	784.513	495.813	733.911	499.18	1014.82	652.642	1042.17	792.328	540.401	584.317	590.757	383.496	562.685	462.398	483.065
733	ENSGALG00000017111	507.68	469.573	442.496	320.874	434.296	371.198	312.454	146.78	344.362	286.865	269.424	263.746	345.652	247.378	364.433	335.937	135.4	367.249	290.033	207.302	237.206	131.013	308.86	354.553	310.553	334.349	293.095
734	ENSGALG00000037164	106.686	219.987	123.58	223.986	298.315	353.654	104.151	84.76	35.4491	324.872	120.966	307.331	148.553	100.431	83.227	73.0298	43.7658	226.765	248.346	195.856	205.995	99.5697	250.03	266.277	169.113	195.63	94.9846
735	ENSGALG00000017112	371.563	320.782	214.471	264.617	325.722	282.554	253.73	150.914	322.08	333.016	541.598	242.512	439.832	289.665	229.505	257.752	101.208	301.985	361.876	396.8	401.288	149.355	299.055	254.699	385.885	328.421	287.668
736	ENSGALG00000051780	0	0	0	0	3.16235	2.77014	0	0	0	0	2.74923	0	0	0	60.5287	0	0	0	2.66085	0	0	0	4.90255	1.44716	0	0	0
737	ENSGALG00000053740	0	0	0	0	0	0	0	0	0	4.52468	0	0	0	0	0	0	4.10304	0	0	2.54359	2.67525	0	0	0	7.68695	0	12.2123
738	ENSGALG00000027886	972.133	969.545	1046.84	763.638	762.127	879.057	873.098	688.417	830.521	915.795	768.867	767.769	777.717	672.361	802.005	683.043	988.833	706.844	662.552	618.092	628.685	647.203	795.438	787.252	744.097	669.884	826.366
739	ENSGALG00000053743	9.1971	2.39986	7.97291	10.418	20.0282	3.69352	24.3758	26.8751	16.2053	7.23949	9.16409	6.70541	7.76746	0	0	16.3243	30.089	0	6.20866	0	10.701	0	8.57946	4.34147	6.14956	4.74254	16.2831
740	ENSGALG00000053745	0	0	0	0	0	0	0	0	0	0	0	0	0	8.45737	0	0	0	0	0	0	0	0	0	0	0	0	0
741	ENSGALG00000013793	45.0658	47.1973	81.3236	60.4243	24.2447	53.556	58.7236	28.9425	44.5645	86.8739	62.3158	59.2311	66.9943	33.8295	40.3525	67.8747	19.1475	110.617	139.251	178.051	104.335	31.4431	125.015	82.4879	87.6312	115.007	77.3446
742	ENSGALG00000013907	1053.99	1176.73	936.019	993.875	1112.09	735.933	1182.23	818.658	763.674	473.282	575.505	235.807	634.019	477.842	402.264	238.85	737.18	626.094	669.648	269.62	519.891	859.444	294.153	450.065	608.806	478.997	358.228
743	ENSGALG00000039354	0	1.59991	2.39187	2.0836	4.21647	9.23379	5.53996	0	16.2053	0	3.66563	0	0	4.22869	0	4.29587	0	15.4864	2.66085	3.81538	1.7835	52837.5	69.8613	7.23578	183408	120196	141547
744	ENSGALG00000017064	404.672	359.179	283.835	211.485	250.88	207.76	120.771	86.8274	97.2317	66.9653	164.954	105.051	93.2095	123.689	351.823	25.7752	41.0304	33.1852	78.9386	55.9589	73.1236	23.5823	85.7946	83.935	16.9113	48.611	24.4246
745	ENSGALG00000013764	154.511	168.79	136.337	125.016	171.821	188.369	114.123	16.5385	110.399	95.0183	233.684	96.1109	153.407	185.005	143.756	75.6073	27.3536	189.156	75.3908	150.072	148.922	10.481	53.928	60.7805	83.0191	40.3116	48.8492
746	ENSGALG00000008890	40.4672	86.3951	40.6618	114.598	128.602	61.8664	145.147	10.3366	85.0777	83.2541	87.0588	13.4108	46.6047	52.8586	49.1796	42.9587	5.47072	61.9457	42.5737	53.4153	50.8298	2.62026	55.1537	69.4635	103.005	26.084	24.4246
747	ENSGALG00000017070	44.1461	171.19	416.983	136.475	141.252	361.041	228.246	167.453	229.912	78.7294	349.152	707.421	298.076	395.382	180.325	34.367	90.2669	306.41	334.381	244.184	299.628	364.216	449.809	212.732	731.798	572.662	663.536
748	ENSGALG00000042339	1.83942	0	3.98645	0	0	0	2.21598	0	0	4.52468	0	5.58784	0.970932	0	0	2.57752	2.73536	4.42469	12.4173	10.1744	0	0	8.57946	8.68293	0	0	0
749	ENSGALG00000017065	151.752	307.182	254.336	343.793	317.289	397.977	535.16	70.2888	290.682	318.537	216.272	49.173	223.314	65.5446	133.668	110.833	45.1335	323.002	390.258	422.236	481.546	104.81	286.799	447.171	133.753	62.8387	100.412
750	ENSGALG00000032610	426.745	319.182	616.306	638.622	670.419	664.833	868.666	1089.48	787.982	875.978	839.43	664.953	894.229	871.109	1722.55	583.379	1172.1	1204.62	745.926	464.205	624.226	2017.6	593.208	835.009	880.924	1008.98	1348.78
751	ENSGALG00000008902	57.022	35.9979	89.2966	98.9708	99.087	211.454	168.415	66.1542	97.2317	114.927	120.966	107.287	150.494	124.746	171.498	151.215	39.6627	155.97	254.555	440.041	543.968	49.7849	252.481	363.236	158.351	147.019	138.406
752	ENSGALG00000008847	68.9782	103.194	83.7155	134.392	85.3835	108.959	59.8316	53.7503	80.0136	92.3035	98.9721	64.819	114.57	119.46	78.1829	62.7197	42.3981	163.714	81.5995	113.19	108.794	20.962	106.63	95.5123	63.033	73.5094	37.9939
753	ENSGALG00000030003	529.753	440.775	428.942	388.591	349.967	400.747	290.294	700.821	392.978	283.245	214.44	343.093	231.082	411.24	162.671	393.502	644.178	299.773	360.989	373.907	285.36	723.191	231.645	202.602	279.805	465.955	394.865
754	ENSGALG00000027519	0	0	0	0	1.05412	0	0	0	0	0	0	0	0	0	0	0	0	0	0	0	0	0	0	2.89431	0	0	0
755	ENSGALG00000046710	0	0	0	0	0	0	0	6.20195	5.06415	0	0	0	2.9128	0	0	1.71835	0	0	2.66085	0	0	0	22.0615	0	6.14956	0	0
756	ENSGALG00000034289	573.899	29.5983	618.698	430.262	593.468	377.662	824.346	2054.91	97.2317	1454.23	1240.82	1096.33	1122.4	625.846	1052.95	980.317	179.166	821.886	180.051	643.528	320.139	3162.65	891.038	535.447	1832.57	936.652	1356.92
757	ENSGALG00000006056	1042.95	1023.94	1071.56	881.361	964.518	838.428	1078.08	2346.41	940.919	689.561	618.576	781.18	664.118	548.672	663.294	587.675	1809.44	815.249	816.882	1064.49	879.267	1582.63	943.74	743.838	857.864	1063.51	1092.32
758	ENSGALG00000006047	22.9927	27.9984	89.2966	510.481	96.9788	132.043	1746.2	297.694	1496.96	2185.42	140.211	143.049	174.768	599.416	567.457	68.7339	1634.38	120.573	1671.9	1088.66	1415.21	120.532	515.993	79.5935	836.34	79.4375	108.554
759	ENSGALG00000052886	0	0	0	0	0	0	0	0	0	0	0	0	0	0	0	0	0	0	0	2.54359	0	0	0	0	0	0	0
760	ENSGALG00000006097	422.147	936.746	825.993	552.153	375.266	539.254	517.432	268.751	390.953	538.437	283.17	386.679	533.042	194.52	87.01	219.089	380.215	507.733	792.047	565.948	602.824	81.2279	167.912	214.179	244.445	378.218	204.895
761	ENSGALG00000051457	0	3.99977	0	0	0	1.84676	0	4.13464	0	0	0	5.58784	0	4.22869	36.5694	0	0	0	7.09561	0	0	0	2.45127	11.5772	0	5.92817	2.71385
762	ENSGALG00000029632	144.394	151.191	169.026	147.935	153.901	165.285	216.059	285.29	155.976	400.887	329.907	213.456	352.448	195.577	223.2	297.274	730.341	350.657	887.838	414.605	587.664	513.57	204.681	231.545	282.88	233.57	229.32
763	ENSGALG00000039363	1445.78	1656.71	1497.31	1049.09	1038.31	1239.18	1509.09	1242.46	1545.58	842.495	1280.22	714.126	1101.04	1637.56	1392.16	1417.64	488.262	827.417	686.5	629.538	765.123	227.962	2023.53	1738.03	634.942	890.412	938.991
764	ENSGALG00000048626	0	0	1.59458	0	0	0	0	0	0	0	0	0	0	9.51454	0	0	0	0	0	2.54359	0	0	0	0	0	0	0
765	ENSGALG00000048622	0	0	0	0	0	0	0	0	0	0	0	0	0	0	0	0	0	6.63704	0	0	0	0	0	0	0	0	0
766	ENSGALG00000029796	38.6278	33.5981	31.8916	46.8809	60.0847	49.8625	48.7517	0	25.3208	10.8592	21.9938	40.2325	24.2733	75.0592	0	190.737	9.57376	29.8667	7.09561	8.90256	16.0515	36.6836	246.353	163.529	115.304	110.264	52.92
767	ENSGALG00000009435	4.59855	0	7.97291	73.9676	6.32471	75.7171	0	6.20195	0	2.71481	0	0	0	0	0	0	2.73536	0	2.66085	59.7743	0	7.86077	0	0	4.61217	5.92817	0
768	ENSGALG00000009440	296.146	320.782	236.795	265.658	221.365	228.075	173.955	74.4235	155.976	280.53	243.765	41.35	389.344	243.149	467.836	399.516	120.356	420.346	422.189	291.241	74.0154	110.051	133.594	700.423	442.768	419.715	223.892
769	ENSGALG00000009443	263.037	348.78	193.742	228.154	256.151	246.542	270.35	169.52	153.95	909.461	532.433	185.516	448.571	276.979	421.179	161.525	151.813	363.931	431.945	381.538	390.587	86.4684	209.584	144.716	84.5564	100.779	56.9908
770	ENSGALG00000026838	1065.02	1390.32	937.614	594.866	995.087	794.106	680.307	51.683	531.736	606.307	600.248	394.502	382.547	495.813	259.769	306.725	62.9133	610.607	861.23	291.241	402.18	149.355	517.219	447.171	673.377	1061.14	493.92
771	ENSGALG00000009424	471.811	584.767	485.55	663.625	469.082	592.81	303.59	70.2888	373.734	288.675	333.573	300.626	383.518	262.179	147.539	285.246	27.3536	376.099	130.382	190.769	297.845	112.671	299.055	250.358	376.661	324.864	267.314
772	ENSGALG00000052846	3.67884	0.799954	3.18916	4.16719	2.10824	0.923379	2.21598	2.06732	1.01283	1.80987	0.916409	3.3527	2.9128	3.17151	0	3.4367	1.36768	2.21235	0	1.27179	0.891751	7.86077	6.12818	4.34147	7.68695	5.92817	2.71385
773	ENSGALG00000053114	19.3139	16.799	20.7296	37.5047	27.4071	31.3949	7.75595	4.13464	0	0	9.16409	7.82298	8.73839	3.17151	0	4.29587	0	0	0	0	3.56701	0	6.12818	5.78862	3.07478	2.37127	0
774	ENSGALG00000048620	0	1.59991	0	2.0836	0	1.84676	4.43197	0	0	0	0	4.47027	0	2.11434	0	0	5.47072	0	3.5478	0	1.7835	10.481	0	0	0	10.6707	0
775	ENSGALG00000009446	1.83942	2.39986	1.59458	4.16719	3.16235	0	4.43197	0	0	3.61974	0	0	0	0	0	0	0	0	0	5.08718	0	0	0	8.68293	6.14956	0	0
776	ENSGALG00000009448	2646.92	2660.65	1834.57	2327.38	1879.49	2397.09	2526.22	1542.22	2158.34	1625.26	3131.37	2830.8	1813.7	2379.69	2607.78	1339.45	1995.45	2515.44	928.638	1210.75	1155.71	930.191	1647.26	1099.84	1296.02	1467.82	3057.15
777	ENSGALG00000038946	1.83942	4.79973	2.39187	14.5852	9.48706	23.0845	14.4039	51.683	21.2694	12.6691	0	0	12.6221	2.11434	0	3.4367	2.73536	25.442	6.20866	3.81538	0	0	2.45127	0	19.9861	7.11381	0
778	ENSGALG00000017342	0	0	0	0	0	1.84676	0	0	0	0	0	1.11757	0	0	0	0	0	0	0	0	0	0	0	0	0	2.37127	0
779	ENSGALG00000052906	0	0	3.18916	0	0	0	0	0	3.03849	0	0	0	0	0	0	0	0	0	0	0	0	0	0	0	0	0	0
780	ENSGALG00000052901	0	1.59991	0	0	0	0	0	0	0	0	0	0	0	8.45737	0	0	0	8.84938	2.66085	0	0	0	0	8.68293	0	0	0
781	ENSGALG00000003213	233.606	298.383	218.458	90.6364	108.574	61.8664	204.979	372.117	81.0264	28.053	106.303	194.457	166.029	165.976	176.542	127.158	93.0023	35.3975	153.443	48.3282	13.3763	49.7849	138.497	27.496	26.1356	66.3956	35.28
782	ENSGALG00000038556	2123.61	1874.29	2076.14	3264.99	2513.02	2419.25	3650.83	4512.96	3341.33	3113.88	2239.7	1783.64	3456.52	1529.73	2057.98	2104.98	4336.92	2710.12	1665.69	713.476	716.968	3063.08	870.202	1069.45	1231.45	1186.82	1314.86
783	ENSGALG00000048873	118.643	114.393	120.391	155.228	112.791	129.273	55.3996	37.2117	100.27	174.653	21.9938	41.35	13.5931	6.34303	0	50.6913	8.20608	17.6988	14.1912	0	11.5928	0	4.90255	10.1301	0	4.74254	14.9262
784	ENSGALG00000006512	9706.61	7236.39	13828.2	4448.48	4357.72	3006.52	4937.21	4335.17	4907.16	1619.84	8389.72	11697.6	6139.2	2037.17	1723.81	5673.13	7261.02	3304.14	17935	8709.24	11725.6	43661.3	8489.99	15105.4	11109.2	15841.3	17667.1
785	ENSGALG00000006507	179.343	311.182	169.026	95.8454	173.929	176.365	181.711	107.501	45.5774	142.075	73.3127	55.8784	40.7792	30.658	133.668	54.128	53.3395	96.237	45.2345	20.3487	24.969	49.7849	42.8973	27.496	32.2852	8.29944	24.4246
786	ENSGALG00000007268	0	2.39986	0	0	2.10824	1.84676	0	0	2.02566	0	3.66563	3.3527	0	0	0	0	2.73536	0	0	0	0	0	0	0	0	2.37127	0
787	ENSGALG00000006490	9.1971	4.79973	16.7431	12.5016	11.5953	10.1572	0	0	0	0	32.9907	64.819	0	8.45737	35.3084	0	0	13.2741	29.2694	69.9487	33.8866	0	3.67691	4.34147	115.304	17.7845	0
788	ENSGALG00000007288	0	0	0	0	14.7576	0	0	0	0	0	0	0	0	0	0	0	0	0	0	0	0	0	0	0	0	0	0
789	ENSGALG00000007315	408.351	489.572	298.187	386.507	349.967	299.175	202.763	318.367	277.516	513.099	370.229	305.096	341.768	257.95	264.813	215.653	203.784	272.119	504.675	490.912	309.438	256.785	333.373	342.976	256.744	320.121	251.031
790	ENSGALG00000001604	7.35768	255.185	26.3106	176.064	110.682	218.841	200.547	314.232	235.989	182.797	101.721	194.457	104.861	196.634	15.1322	207.061	395.26	157.077	236.816	132.267	220.263	167.696	104.179	89.7236	167.576	213.414	101.769
791	ENSGALG00000049558	3.67884	0	0	0	0	1.84676	0	0	0	0	0	0	0	5.28586	22.6983	1.71835	0	0	0	0	1.7835	0	0	0	0	0	0
792	ENSGALG00000013091	22.9927	42.3976	19.135	40.6301	39.0023	23.0845	76.4515	0	26.3336	67.8702	32.0743	33.527	23.3024	2.11434	35.3084	23.1977	13.6768	14.3802	117.964	49.6	47.2628	7.86077	39.2204	20.2602	58.4208	46.2398	32.5662
793	ENSGALG00000013092	818.542	755.957	720.751	673.001	672.527	735.01	704.683	483.752	564.146	689.561	709.3	700.715	426.239	680.819	494.318	636.648	478.688	601.758	672.309	822.851	609.066	762.494	648.362	587.545	574.984	831.13	747.665
794	ENSGALG00000013095	279.592	187.189	297.389	220.861	213.986	231.768	358.99	229.472	367.657	142.075	275.839	345.329	270.89	291.779	817.138	277.513	157.283	213.491	184.486	297.6	370.077	201.76	319.891	241.675	262.894	330.792	191.326
795	ENSGALG00000013098	4783.41	3222.22	3358.99	846.982	2196.78	395.206	7172.03	9559.28	8001.36	6377.99	6116.11	5835.94	398.082	1205.18	6495.49	6351.01	8240.28	7152.51	1097.16	9802.99	1250.24	12697.8	9642.08	8004.22	8769.27	4807.75	5521.32
796	ENSGALG00000036358	0	0	3.18916	7.29258	7.37882	0	3.32398	0	2.02566	0	0	0	0	0	0	0	0	0	1.7739	2.54359	0	0	0	11.5772	0	0	0
797	ENSGALG00000013112	52.4234	91.9947	62.1887	121.89	63.2471	103.418	132.959	59.9522	217.759	135.74	101.721	168.753	82.5292	96.2026	119.796	140.905	131.297	178.094	136.59	153.887	169.433	60.2659	182.62	88.2765	393.572	130.42	207.609
798	ENSGALG00000013134	229.927	247.186	112.418	118.765	148.631	129.273	118.555	53.7503	62.7955	124.881	78.8112	100.581	107.773	76.1164	71.8778	231.977	24.6182	96.237	233.268	260.718	272.876	55.0254	167.912	101.301	124.529	123.306	33.9231
799	ENSGALG00000038026	305.344	351.98	312.538	328.166	339.426	333.34	406.633	57.8849	325.119	357.45	347.319	310.684	434.007	410.183	322.82	311.021	27.3536	359.506	350.346	261.99	241.665	70.7469	400.783	298.114	415.095	342.648	310.735
800	ENSGALG00000038920	0	0	0	3.12539	4.21647	0	4.43197	0	0	0	0	0	0	0	0	5.15504	0	0	0	0	0	0	0	0	0	7.11381	0
801	ENSGALG00000013143	28.511	43.9975	40.6618	27.0867	32.6776	20.3143	9.97193	0	9.11547	10.8592	2.74923	10.0581	3.88373	0	0	5.15504	8.20608	13.2741	15.9651	0	5.35051	0	7.35382	2.89431	9.22434	0	8.14154
802	ENSGALG00000040133	1.83942	0	4.78374	12.5016	5.27059	1.84676	0	0	5.06415	0	0	0	0	15.8576	0	0	0	0	0	3.81538	0	55.0254	7.35382	0	7.68695	0	14.9262
803	ENSGALG00000050501	0	0	0	0	0	0	0	0	0	0	0	0	1.94186	0	0	0	0	0	0	0	0	0	0	0	0	0	0
804	ENSGALG00000050509	0	0	0	0	0	0	0	0	0	0	0	0	0	0	0	0	0	0	5.32171	0	0	0	0	0	0	0	0
805	ENSGALG00000001949	5286.49	4203.76	3490.54	2220.07	3758.98	2359.23	4036.42	9369.09	4140.45	1678.66	1351.7	1572.42	1409.79	1420.84	1131.13	2201.2	4224.77	1064.14	1726.01	1830.11	1431.26	2368.71	1836	1801.71	1549.69	1510.5	1705.65
806	ENSGALG00000051520	1.83942	1.59991	0.797291	0	0	1.84676	0	0	4.05132	0	0	4.47027	0	0	16.3932	6.87339	0	0	1.7739	3.81538	0	0	0	1.44716	55.346	24.8983	0
807	ENSGALG00000001975	80.0147	9.59945	11.9594	460.475	12.6494	226.228	283.646	1207.31	587.442	730.283	11.9133	529.727	14.564	28.5436	472.881	310.162	763.166	236.721	227.946	6.35897	1.7835	10.481	20.8358	369.025	249.057	8.29944	264.6
808	ENSGALG00000001963	11.9562	3.99977	3.18916	6.25079	5.27059	0	0	10.3366	0	9.9543	2.74923	0	2.9128	2.11434	0	1.71835	2.73536	0	0	0	4.45876	0	22.0615	0	0	0	10.8554
809	ENSGALG00000035035	237.285	272.784	220.052	203.151	208.715	239.155	173.955	237.742	250.169	192.751	231.851	215.691	265.065	192.405	250.942	144.341	227.035	245.57	196.903	132.267	200.644	217.481	187.522	191.025	104.543	253.726	314.806
810	ENSGALG00000002053	2083.14	1856.69	2078.54	1646.04	1956.44	1903.08	7053.48	7566.38	4716.75	3914.75	1671.53	1839.52	3858.48	2308.86	3601.46	343.67	3865.07	2091.77	5053.85	6935.09	6429.53	9354.31	8432.38	9927.49	9488.77	7349.75	12660.1
811	ENSGALG00000002081	14.7154	21.5988	19.135	27.0867	40.0565	32.3183	60.9396	53.7503	28.3592	35.2925	60.483	5.58784	14.564	17.9719	0	12.0284	16.4122	22.1235	7.09561	11.4461	9.80927	41.9241	6.12818	17.3659	9.22434	4.74254	23.0677
812	ENSGALG00000002060	431.344	429.575	478.374	315.665	375.266	324.106	182.819	349.377	203.579	257.907	105.387	207.868	226.227	151.176	42.8745	290.401	403.466	306.41	269.633	301.415	280.902	259.405	393.429	354.553	206.01	356.876	397.579
813	ENSGALG00000002086	0	1.59991	4.78374	3.12539	6.32471	11.0806	0	0	0	0	0	3.3527	0	0	0	0	0	0	0	3.81538	0	0	0	0	0	0	0
814	ENSGALG00000020906	0	0	0	4.16719	2.10824	0	0	0	0	0	0	0	0	0	0	0	0	0	0	0	0	0	0	0	0	0	0
815	ENSGALG00000030194	92.8907	48.7972	79.7291	72.9258	94.8706	76.6405	94.1793	152.982	90.1419	75.1097	57.7338	77.1122	85.442	96.2026	63.0507	56.7055	160.019	67.4765	74.5039	75.0358	49.0463	104.81	90.6971	68.0163	61.4956	98.4077	132.979
816	ENSGALG00000011473	4.59855	3.19982	8.7702	4.16719	4.21647	0	0	4.13464	0	7.23949	3.66563	7.82298	2.9128	2.11434	0	8.59174	8.20608	9.95556	3.5478	5.08718	5.35051	0	0	0	0	11.8563	4.07077
817	ENSGALG00000001573	13.7956	11.1994	15.9458	23.9613	10.5412	22.1611	0	0	8.10264	0	1.83282	21.2338	0	5.28586	13.8712	4.29587	0	0	5.32171	1.27179	8.91751	0	0	0	0	0	0
818	ENSGALG00000051665	194.978	211.988	179.39	183.356	206.607	177.289	183.927	268.751	191.425	440.704	633.238	649.307	307.786	207.206	273.64	361.712	315.934	274.331	235.929	220.02	192.618	348.494	337.05	235.886	264.431	294.037	232.034
819	ENSGALG00000047910	68.9782	130.393	114.81	166.688	170.767	188.369	62.0476	93.0293	244.092	1780.91	4220.06	765.534	684.507	72.9448	1291.28	912.443	1533.17	663.704	138.364	63.5897	136.438	264.646	127.466	140.374	702.587	151.761	46.1354
820	ENSGALG00000012801	214.292	482.372	216.863	144.81	1163.75	850.432	342.37	97.164	2461.18	512.194	3025.07	3028.61	2445.78	2671.47	2418.63	1430.52	98.473	349.551	3751.8	1685.13	2632.45	3070.94	2327.48	1476.1	1861.78	3507.11	3589.06
821	ENSGALG00000012802	53.3432	718.359	92.4857	97.929	245.609	136.66	156.227	361.781	201.553	189.132	191.529	120.697	58.2559	278.036	84.488	39.522	39.6627	74.1136	163.199	76.3076	49.0463	70.7469	237.774	57.8862	141.44	59.2817	94.9846
822	ENSGALG00000043041	0	6.39963	0	0	44.2729	0	0	0	2.02566	1.80987	4.58204	2.23514	0	0	6.30507	5.15504	0	0	1.7739	0	7.13401	0	2.45127	0	0	2.37127	0
823	ENSGALG00000042481	192.219	33.5981	204.904	318.79	249.826	225.305	170.631	190.193	230.925	215.375	50.4025	192.222	134.96	211.434	60.5287	140.045	199.681	185.837	120.625	218.749	164.082	233.203	169.138	134.585	146.052	125.677	192.683
824	ENSGALG00000012795	22.9927	53.5969	30.297	37.5047	52.7059	24.9312	37.6717	10.3366	22.2823	18.0987	32.0743	31.2919	55.3431	23.2578	27.7423	61.8605	30.089	16.5926	37.2519	21.6205	35.6701	0	26.964	46.309	29.2104	29.6409	24.4246
825	ENSGALG00000019568	32.1898	42.3976	27.9052	18.7524	21.0824	21.2377	22.1598	14.4712	36.4619	64.2505	32.9907	41.35	27.1861	34.8867	2.52203	54.9871	9.57376	30.9728	26.6085	29.2513	15.1598	34.0633	35.5435	26.0488	30.7478	41.4972	29.8523
826	ENSGALG00000012798	10309.9	8736.3	3937.82	4109.89	1020.39	4049.94	4759.94	9805.29	5011.48	3745.53	2203.96	404.56	1779.72	471.499	3398.43	530.969	4700.72	1717.89	3339.37	4794.66	2915.14	6568.98	3363.15	2325.58	3154.72	6477.12	9136.17
827	ENSGALG00000012799	1025.48	1323.12	625.873	1677.29	1123.69	1522.65	1951.17	1788.23	647.199	1480.48	635.071	1294.14	1316.58	690.333	320.298	1111.77	992.936	1496.65	1219.56	1046.69	462.819	974.735	1038.11	1105.63	1123.83	1159.55	1240.23
828	ENSGALG00000048869	11.9562	50.3971	15.9458	12.5016	27.4071	5.54028	7.75595	6.20195	7.08981	8.14442	4.58204	4.47027	10.6803	16.9147	50.4406	0	6.8384	0	15.0782	22.8923	16.0515	0	13.482	11.5772	6.14956	0	29.8523
829	ENSGALG00000050814	33.1095	74.3957	19.9323	20.836	33.7318	15.6974	12.1879	31.0098	9.11547	29.8629	47.6533	23.4689	51.4594	41.2297	126.101	15.4651	31.4567	35.3975	66.5213	66.1333	43.6958	41.9241	30.6409	73.8049	21.5235	11.8563	70.56
830	ENSGALG00000007435	887.52	964.745	796.493	855.316	888.621	864.283	1144.56	372.117	1043.22	1471.43	1477.25	1181.27	1083.56	1324.64	1156.35	1012.97	382.951	1124.98	1021.77	975.466	1040.67	364.216	1283.24	1140.36	1412.86	1084.86	1052.97
831	ENSGALG00000053860	2.75913	14.3992	0	2.0836	3.16235	0	0	0	0	0	21.0774	0	0	0	0	0	0	0	4.43476	8.90256	0	0	8.57946	0	0	0	0
832	ENSGALG00000007417	0	0.799954	2.39187	0	14.7576	0	0	0	0	0	0	0	0	0	0	0	0	0	0	0	0	0	0	0	0	0	0
833	ENSGALG00000007426	0	15.1991	0	0	6.32471	3.69352	0	0	0	0	0	0	0	0	0	0	0	0	25.7216	0	24.0773	0	0	0	13.8365	7.11381	0
834	ENSGALG00000039186	332.015	0.799954	294.998	231.279	3.16235	314.872	2.21598	256.347	165.091	219.899	198.861	207.868	146.611	213.549	194.196	1.71835	346.023	160.395	266.085	1.27179	0.891751	204.38	285.573	206.943	3.07478	213.414	211.68
835	ENSGALG00000007408	29.4307	15.9991	42.2564	14.5852	7.37882	17.5442	14.4039	4.13464	11.1411	0	8.24768	4.47027	15.5349	3.17151	0	6.87339	1.36768	8.84938	10.6434	8.90256	4.45876	2.62026	2.45127	0	0	0	0
836	ENSGALG00000007492	1509.24	1823.1	1236.6	1471.02	1468.39	1410	3422.59	696.686	2383.19	2101.26	2996.66	2178.14	2381.7	2349.04	2984.82	1830.9	462.276	1598.42	4096.83	4465.27	4061.93	670.786	2962.36	1798.81	3714.33	4090.44	4472.42
837	ENSGALG00000007507	327.417	289.583	298.187	154.186	198.174	179.136	109.691	72.3561	94.1932	87.7788	220.855	167.635	27.1861	64.4875	124.84	38.6628	15.0445	51.9901	16.8521	36.882	37.4536	62.8861	63.7331	20.2602	66.1078	35.569	52.92
838	ENSGALG00000042199	6.43797	7.99954	24.716	6.25079	4.21647	0	0	0	11.1411	0	0	17.8811	14.564	22.2006	0	5.15504	16.4122	11.0617	3.5478	0	3.56701	0	0	0	0	0	0
839	ENSGALG00000051279	0	0	0	0	0	2.77014	0	0	0	0	0	0	0	0	0	0	0	0	0	1.27179	0	0	0	0	0	0	0
840	ENSGALG00000037826	0	4.79973	0	0	0	3.69352	3.32398	0	0	0	2.74923	0	2.9128	11.6289	0	8.59174	8.20608	9.95556	0	0	0	0	8.57946	0	0	0	2.71385
841	ENSGALG00000047998	7.35768	0	8.7702	2.0836	3.16235	0	6.64795	6.20195	0	0	0	2.23514	13.5931	14.8004	21.4373	0	17.7798	0	9.75646	15.2615	7.13401	13.1013	6.12818	0	6.14956	0	17.64
842	ENSGALG00000043775	14.7154	27.9984	9.56749	26.0449	40.0565	36.0118	22.1598	39.279	36.4619	7.23949	5.49845	0	10.6803	25.3721	49.1796	13.7468	41.0304	19.9111	34.5911	54.6871	41.0206	73.3672	40.446	17.3659	86.0938	33.1978	35.28
843	ENSGALG00000036380	451.577	473.573	369.146	820.937	812.725	752.554	1147.88	1577.36	1287.31	1087.73	984.223	1344.43	1202.99	925.025	1234.53	824.807	1996.81	1422.54	1213.35	1690.21	1338.52	2937.31	1290.6	1678.7	1807.97	1971.71	2377.33
844	ENSGALG00000052344	0	4.79973	0	0	0	0	0	0	0	0	0	0	4.85466	0	0	0	0	0	0	0	0	0	0	0	0	0	0
845	ENSGALG00000039710	468.132	441.575	86.9047	57.2989	559.736	536.483	505.245	448.608	555.031	454.278	337.238	556.549	458.28	541.272	662.033	335.078	627.765	432.514	527.736	306.502	442.309	772.976	368.917	332.846	419.707	388.888	416.576
846	ENSGALG00000040220	0	2.39986	0	0	2.10824	0	0	0	0	0	0	0	0	0	10.0881	0	0	0	0	0	0	0	0	0	0	0	0
847	ENSGALG00000033231	272.234	181.59	176.999	79.1766	157.064	98.8016	36.5637	51.683	48.6159	34.3876	55.9009	42.4676	8.73839	51.8014	42.8745	21.4793	24.6182	0	16.8521	3.81538	7.13401	18.3418	9.80509	10.1301	10.7617	0	0
848	ENSGALG00000034025	0	0	9.56749	0	15.8118	9.23379	0	0	0	0	0	0	0	0	0	0	0	0	1.7739	0	0	0	6.12818	2.89431	0	0	0
849	ENSGALG00000048636	0	4.79973	0	0	0	3.69352	0	0	0	0	0	0	0	0	0	1.71835	0	0	0	0	0	0	0	0	0	0	0
850	ENSGALG00000003224	0	0	0	0	0	0	0	0	0	0	0	0	0	0	0	0	8.20608	0	0	0	0	0	0	0	0	0	0
851	ENSGALG00000048094	6.43797	3.19982	9.56749	3.12539	0	4.6169	3.32398	10.3366	1.01283	0	1.83282	3.3527	0	0	0	3.4367	0	4.42469	0	0	0	0	2.45127	0	0	0	0
852	ENSGALG00000048095	5.51826	0.799954	0.797291	2.0836	0	0.923379	5.53996	2.06732	3.03849	0.904936	0	0	0	2.11434	3.78304	4.29587	0	6.63704	0.886951	1.27179	0	0	0	0	0	0	2.71385
853	ENSGALG00000048096	3.67884	0	5.58103	3.12539	0	4.6169	0	0	0	0	0	0	0	0	0	0	0	0	0	0	0	0	0	0	0	0	0
854	ENSGALG00000048092	0	0	0	0	0	0	0	0	0	0	8.24768	2.23514	0	0	0	0	0	0	0	0	0	0	0	0	0	0	0
855	ENSGALG00000048098	0	0	6.37833	15.627	10.5412	13.8507	0	0	0	7.23949	0	0	3.88373	4.22869	0	2.57752	8.20608	0	6.20866	0	0	0	7.35382	0	0	0	2.71385
856	ENSGALG00000049948	0	0	0	0	0	0	0	0	0	0	0	0	0	0	0	0	0	0	6.20866	0	0	0	0	0	0	0	0
857	ENSGALG00000049940	0	0	0	0	0	0	0	0	0	0	0	0	0	0	0	0	0	5.53086	1.7739	0	0	0	0	0	0	0	0
858	ENSGALG00000049943	0	1.59991	0	0	3.16235	0	0	0	0	1.80987	0	0	0	0	0	1.71835	0	0	0	0	2.67525	0	0	0	0	0	0
859	ENSGALG00000049947	0	0	0	0	0	5.54028	0	0	2.02566	0	1.83282	0	0	0	0	0	0	0	0	0	0	5.24051	0	0	0	0	2.71385
860	ENSGALG00000033499	0	3.19982	0	0	0	3.69352	0	0	0	0	0	0	0	26.4293	0	7.73257	0	0	1.7739	0	0	0	3.67691	0	0	0	0
861	ENSGALG00000033720	0	0	0	0	0	0	0	0	0	0	0	0	0	0	0	0.859174	0	0	0	0	0	0	0	0	1.53739	0	0
862	ENSGALG00000052252	0	0	0	0	3.16235	3.69352	4.43197	0	6.07698	0	5.49845	0	0	14.8004	0	0	0	0	0	0	3.56701	0	0	11.5772	0	0	0
863	ENSGALG00000008889	273.154	287.984	401.037	192.733	276.179	280.707	278.106	97.164	351.452	222.614	316.161	430.264	379.635	680.819	239.593	584.238	72.4871	478.973	164.973	248	195.294	220.102	491.48	318.374	375.123	422.086	267.314
864	ENSGALG00000043386	0	0	0.797291	0	0	0	0	0	0	0	7.33127	0	0	0	0	6.87339	0	0	27.4955	67.4051	123.062	23.5823	31.8666	41.9675	98.393	41.4972	8.14154
865	ENSGALG00000008839	478.249	391.178	657.765	536.526	595.576	559.568	551.78	762.84	624.916	580.969	592	685.069	677.711	551.844	441.355	766.383	504.674	588.484	618.205	601.558	775.824	589.558	792.987	606.358	736.41	571.476	579.406
866	ENSGALG00000043460	5.51826	3.19982	0	5.20899	8.43294	0.923379	5.53996	0	0	0	0	6.70541	0	0	0	0	0	0	0	2.54359	0	0	0	2.89431	0	0	0
867	ENSGALG00000008852	343.971	259.985	322.903	484.436	512.301	506.012	619.368	769.042	848.752	419.89	568.173	946.58	616.542	1154.43	486.752	830.821	838.388	576.316	771.647	221.292	1404.51	919.71	19.6102	1201.14	1486.66	896.34	1705.65
868	ENSGALG00000008864	207.854	209.588	535.779	334.417	482.786	493.085	478.653	173.655	528.697	435.274	816.52	631.426	435.949	597.302	554.846	154.651	191.475	285.393	494.919	597.743	790.092	241.064	859.171	872.635	919.359	171.917	610.616
869	ENSGALG00000034694	0	0	0	0	0	0	0	0	0	0	0	0	0	0	0	0	0	0	0	3.81538	0	0	0	0	0	0	0
870	ENSGALG00000008909	13.7956	13.5992	35.0808	23.9613	25.2988	37.8586	12.1879	4.13464	16.2053	13.574	3.66563	21.2338	17.4768	0	7.56609	4.29587	13.6768	38.7161	34.5911	83.9384	109.685	0	34.3178	63.6748	26.1356	3.5569	10.8554
871	ENSGALG00000002980	65.2994	61.5965	58.9995	77.093	40.0565	46.169	25.4838	10.3366	20.2566	27.1481	23.8266	32.4095	27.1861	30.658	44.1355	18.0427	8.20608	40.9284	7.09561	36.882	13.3763	0	18.3846	18.813	27.673	9.48508	0
872	ENSGALG00000050680	41.3869	68.7961	75.7426	71.884	45.3271	54.4794	94.1793	163.318	114.45	66.9653	134.712	147.519	80.5874	137.432	97.0981	122.003	132.665	195.793	71.843	72.4922	89.1751	96.9495	165.461	108.537	99.9303	110.264	166.902
873	ENSGALG00000047676	7.35768	7.99954	24.716	19.7942	4.21647	14.7741	23.2678	35.1444	10.1283	6.33455	10.0805	8.94055	17.4768	23.2578	35.3084	21.4793	17.7798	18.8049	8.86951	25.4359	26.7525	0	2.45127	34.7317	7.68695	22.5271	25.7815
874	ENSGALG00000038593	3.67884	2.39986	176.201	203.151	192.904	157.898	86.4234	105.433	68.8725	46.1517	51.3189	23.4689	78.6455	13.7432	100.881	76.4665	97.1053	42.0346	123.286	104.287	137.33	319.671	45.3486	109.984	142.977	81.8088	67.8462
875	ENSGALG00000050884	1261.84	783.155	1081.13	1167.86	784.263	919.686	3.32398	16.5385	492.236	815.347	586.502	523.022	801.019	725.22	621.68	18.0427	1055.85	1019.89	415.093	309.046	567.154	28.8228	6.12818	259.041	298.254	446.984	317.52
876	ENSGALG00000040971	7.35768	7.99954	43.0537	20.836	16.8659	15.6974	27.6998	16.5385	15.1925	5.42962	1.83282	13.4108	12.6221	7.4002	22.6983	18.9018	20.5152	11.0617	31.9302	24.1641	23.1855	110.051	7.35382	44.8618	333.614	59.2817	31.2092
877	ENSGALG00000053086	0	1.59991	0	0	0	0	0	4.13464	0	0	0	0	0	0	0	4.29587	0	0	0	0	0	0	0	0	0	0	0
878	ENSGALG00000002959	889.359	883.949	778.156	756.345	836.969	866.13	1008.27	492.022	843.688	1072.35	988.805	1016.99	937.921	914.453	1114.74	1055.92	439.025	609.501	933.96	969.107	867.674	358.975	1272.21	1047.74	1050.04	1361.11	970.2
879	ENSGALG00000027741	0	0	0	0	1.05412	1.84676	0	0	0	0	0	3.3527	0.970932	0	0	2.57752	4.10304	0	2.66085	0	0	0	0	0	10.7617	1.18563	0
880	ENSGALG00000002942	1215.86	1432.72	1154.48	1268.91	1178.5	1276.11	1136.8	409.329	876.098	1787.25	1323.29	1589.18	1731.17	1176.63	732.65	1891.04	534.763	2215.66	1268.34	876.266	981.818	814.9	1842.13	1635.29	1884.84	1700.2	810.083
881	ENSGALG00000011000	105.767	103.194	95.6749	77.093	66.4094	114.499	35.4558	20.6732	41.526	78.7294	62.3158	36.8797	95.1514	87.7452	93.3151	54.9871	30.089	46.4593	48.7823	53.4153	26.7525	20.962	72.3126	47.7561	61.4956	50.9823	31.2092
882	ENSGALG00000025349	0	0.799954	0	0	0	1.84676	0	0	0	0	0	0	0	0	0	0	0	0	0	0	0	0	0	0	0	0	0
883	ENSGALG00000007525	26.6716	17.599	31.0943	15.627	21.0824	34.165	11.0799	8.26927	9.11547	10.8592	14.6625	8.94055	2.9128	21.1434	10.0881	9.45091	4.10304	17.6988	4.43476	0	0	0	0	0	0	0	4.07077
884	ENSGALG00000004841	595.052	260.785	1043.65	1674.17	1816.24	1646.39	695.819	1010.92	955.099	684.132	553.511	302.861	480.611	437.669	268.596	122.003	588.103	366.143	552.571	265.805	271.984	1037.62	268.414	412.439	432.007	352.134	251.031
885	ENSGALG00000054034	534.351	665.562	568.468	569.863	717.854	518.016	630.448	620.195	519.582	969.186	299.666	303.979	527.216	352.038	196.718	481.137	924.552	758.835	576.518	365.005	337.082	935.431	354.209	461.643	376.661	273.882	310.735
886	ENSGALG00000007520	1437.51	887.949	1172.81	526.108	853.835	843.045	680.307	789.716	340.311	657.888	400.471	455.968	501.001	262.179	1133.65	295.556	1095.51	205.748	588.049	551.959	500.273	345.874	297.83	610.7	633.405	748.136	696.102
887	ENSGALG00000040479	0	1.59991	2.39187	0	0	0	5.53996	0	4.05132	0	0	0	0	0	0	0	0	0	0	0	0	0	0	0	0	0	0
888	ENSGALG00000043860	0	0	0	0	3.16235	0	0	0	0	0	0	0	0	0	0	0	0	0	2.66085	3.81538	2.67525	0	0	0	0	0	0
889	ENSGALG00000020479	176.584	150.391	198.525	239.613	225.581	250.236	46.5357	41.3464	77.9879	76.0146	122.799	167.635	79.6164	70.8305	170.237	45.5362	35.5597	3.31852	100.225	175.508	110.577	68.1267	40.446	79.5935	115.304	80.6232	185.899
890	ENSGALG00000032903	39.5475	31.9982	134.742	366.713	195.012	279.784	175.063	260.482	227.887	118.547	87.0588	210.103	222.343	76.1164	128.624	205.343	210.623	267.694	363.65	146.256	208.67	241.064	67.41	146.163	66.1078	141.091	88.2
891	ENSGALG00000004845	1164.35	748.757	945.587	1874.19	1156.37	1251.18	1461.44	4283.48	1576.98	514.909	482.031	891.819	467.989	674.475	823.443	1413.34	1869.62	335.17	668.761	932.225	911.37	1674.34	656.941	908.814	485.815	902.268	598.403
892	ENSGALG00000017320	675.067	460.774	680.886	578.198	435.351	382.279	431.009	723.561	415.26	888.647	668.978	682.834	525.274	681.876	295.077	1689.14	1080.47	558.617	363.65	507.446	549.319	1234.14	877.556	966.7	1262.2	1563.85	900.997
893	ENSGALG00000017321	175.665	131.992	158.661	139.601	114.899	176.365	212.735	295.626	171.168	148.409	203.443	264.864	294.192	194.52	395.959	300.711	373.377	213.491	267.859	217.477	306.762	364.216	267.189	303.903	467.367	297.594	436.929
894	ENSGALG00000047542	42.3066	35.9979	48.6347	129.183	37.9482	39.7053	78.6675	66.1542	43.5517	38.9122	54.0681	58.1135	45.6338	57.0873	75.6609	39.522	39.6627	60.8395	60.3127	63.5897	88.2834	107.43	51.4767	43.4147	43.0469	48.611	32.5662
895	ENSGALG00000017319	774.395	527.97	595.576	888.653	629.308	761.788	411.065	1054.33	475.017	589.113	467.368	472.731	331.088	581.444	597.721	637.507	897.198	348.444	333.494	404.43	424.474	741.532	542.957	580.309	292.104	451.727	500.705
896	ENSGALG00000017317	2.75913	1.59991	4.78374	6.25079	0	0	0	0	3.03849	2.71481	0	3.3527	0	0	0	1.71835	6.8384	3.31852	0	0	0	0	3.67691	0	0	0	0
897	ENSGALG00000017318	10.1168	20.7988	36.6754	35.4211	0	34.165	0	47.5483	35.4491	16.2888	18.3282	20.1162	31.0698	11.6289	7.56609	24.916	62.9133	3.31852	15.9651	27.9795	2.67525	31.4431	15.9333	0	21.5235	13.042	43.4216
898	ENSGALG00000052611	71.7373	77.5956	83.7155	55.2153	71.68	62.7898	42.1037	49.6156	36.4619	54.2962	35.7399	37.9973	24.2733	61.316	46.6575	45.5362	73.8547	38.7161	38.1389	24.1641	12.4845	52.4051	79.6664	37.626	38.4347	29.6409	52.92
899	ENSGALG00000017316	3.67884	1.59991	3.98645	8.33438	10.5412	4.6169	3.32398	4.13464	10.1283	3.61974	10.9969	13.4108	16.5058	12.6861	23.9593	13.7468	17.7798	5.53086	1.7739	10.1744	0	5.24051	17.1589	18.813	18.4487	2.37127	2.71385
900	ENSGALG00000017312	1283.91	1335.92	1350.61	1232.45	1087.85	1174.54	1039.3	1461.59	826.47	967.377	701.969	502.906	948.601	774.907	827.226	674.452	1340.33	1005.51	787.613	771.979	845.38	1029.76	698.613	781.464	511.951	375.846	510.203
901	ENSGALG00000017314	19.3139	35.9979	18.3377	36.4629	20.0282	21.2377	11.0799	10.3366	3.03849	10.8592	10.9969	14.5284	8.73839	8.45737	0	6.87339	15.0445	9.95556	23.0607	7.63076	0	0	0	0	0	3.5569	0
902	ENSGALG00000053504	0	0	3.98645	2.0836	0	0	0	0	0	0	0	2.23514	5.82559	0	0	0	0	0	0	0	0	0	2.45127	0	0	0	6.78462
903	ENSGALG00000053505	0	0	0	0	0	0	0	0	0	0	0	0	0	0	0	0	0	0	1.7739	2.54359	0	0	0	8.68293	0	0	0
904	ENSGALG00000053508	0	0	0	0	2.10824	0	0	0	0	0	0	0	0	0	0	0	0	0	0	0	0	0	0	0	0	0	0
905	ENSGALG00000053914	3.67884	7.99954	0	0	0	0	0	10.3366	2.02566	0	3.66563	0	4.85466	4.22869	0	3.4367	0	3.31852	3.5478	0	2.67525	5.24051	2.45127	8.68293	7.68695	0	9.49846
906	ENSGALG00000049172	0	7.99954	0	0	5.27059	2.77014	0	0	0	0	1.83282	22.3514	12.6221	32.7723	0	0	0	21.0173	0	5.08718	0	0	3.67691	20.2602	15.3739	20.1558	20.3539
907	ENSGALG00000053881	7.35768	6.39963	21.5268	16.6688	14.7576	16.6208	18.8359	4.13464	3.03849	4.52468	19.2446	6.70541	17.4768	4.22869	0	12.0284	27.3536	28.7605	7.98256	30.5231	9.80927	0	3.67691	7.23578	7.68695	18.9702	6.78462
908	ENSGALG00000048430	698.979	995.943	873.831	731.342	524.951	976.012	789.999	1064.67	1241.73	304.058	569.09	297.273	299.047	210.377	645.64	332.5	923.184	475.654	972.985	749.087	675.948	597.418	275.768	331.399	425.857	469.511	366.369
909	ENSGALG00000047094	19.3139	26.3985	176.201	32.2957	33.7318	167.132	19.9439	8.26927	188.386	17.1938	9.16409	15.646	16.5058	20.0863	1.26101	109.974	38.2951	102.874	54.991	31.7948	43.6958	49.7849	22.0615	53.5447	72.2573	36.7547	32.5662
910	ENSGALG00000032219	137.956	303.983	340.443	449.015	201.336	346.267	157.335	152.982	160.027	101.353	223.604	330.8	150.494	244.207	12.6101	493.166	340.552	169.244	174.729	96.6563	187.268	133.633	221.84	204.049	315.165	203.929	210.323
911	ENSGALG00000047914	40.4672	23.9986	199.323	81.2602	7.37882	125.58	210.519	66.1542	130.655	27.1481	47.6533	48.0554	79.6164	3.17151	358.128	23.1977	91.6346	212.385	36.365	96.6563	4.45876	282.988	55.1537	101.301	29.2104	145.833	253.745
912	ENSGALG00000051331	91.0512	263.185	350.808	395.883	78.0047	241.925	378.933	458.945	220.797	40.7221	73.3127	150.872	84.4711	7.4002	27.7423	17.1835	544.337	167.032	62.0866	530.338	41.0206	1758.19	128.692	366.13	162.963	699.525	800.585
913	ENSGALG00000048860	0	0	0	0	0	0	0	0	0	0	0	0	0	0	5.04406	0	0	0	0	0	0	0	0	0	0	0	0
914	ENSGALG00000031341	0.91971	0	1.59458	3.12539	0	0	0	0	0	0	0	0	0	0	11.3491	0	0	0	0.886951	3.81538	2.67525	0	0	0	0	0	0
915	ENSGALG00000006702	2212.82	1695.9	1801.08	1828.35	1478.93	1607.6	1683.04	2269.92	1829.17	1737.48	1786.08	2740.28	1969.05	1327.81	2630.48	1044.76	2940.51	1661.47	2456.85	3377.88	2294.48	36122.8	7731.32	4762.59	26979.7	36293.5	48823.5
916	ENSGALG00000021135	308.103	246.386	291.011	262.533	225.581	241.002	108.583	169.52	121.54	73.2998	78.8112	61.4662	27.1861	26.4293	45.3965	28.3527	84.7962	21.0173	63.8605	20.3487	52.6133	277.747	22.0615	107.089	195.249	145.833	426.074
917	ENSGALG00000006725	9.1971	9.59945	5.58103	4.16719	21.0824	5.54028	0	0	0	0	0	3.3527	0	0	0	0	0	0	0	5.08718	0	0	0	0	0	0	0
918	ENSGALG00000044204	25.7519	31.9982	29.4998	28.1285	17.92	24.0079	22.1598	35.1444	19.2438	26.2431	46.7368	83.8176	28.157	37.001	27.7423	24.916	38.2951	18.8049	65.6344	36.882	58.8556	31.4431	19.6102	30.3903	49.1965	82.9944	143.834
919	ENSGALG00000025378	0.91971	0	0	0	1.05412	0	0	0	0	0.904936	0	0	0	0	0	0	0	0	0	0	1.7835	2.62026	0	0	0	0	0
920	ENSGALG00000018258	0	0	0.797291	2.0836	1.05412	0	0	0	0	0	0	0	0	0	0	0	0	0	0	0	0	2.62026	0	0	0	0	0
921	ENSGALG00000006750	160.029	168.79	156.269	182.315	160.226	156.974	110.799	142.645	189.399	176.463	176.867	43.5852	132.047	82.4594	71.8778	60.1422	147.709	155.97	159.651	117.005	187.268	125.772	71.0869	81.0407	38.4347	40.3116	42.0646
922	ENSGALG00000006777	404.672	260.785	428.942	361.504	308.856	308.409	229.354	841.398	329.17	247.952	285.92	394.502	158.262	283.322	69.3558	390.065	705.723	159.289	231.494	329.395	371.86	508.33	319.891	322.716	195.249	280.995	417.932
923	ENSGALG00000006782	779.914	524.77	756.629	744.885	715.746	725.776	536.268	1091.54	462.863	378.263	363.814	443.675	330.117	417.583	419.918	319.613	667.428	378.311	301.563	324.307	308.546	699.608	366.465	399.415	192.174	437.499	468.139
924	ENSGALG00000046795	335.694	288.783	362.767	341.71	295.153	357.348	447.629	1110.15	340.311	427.13	239.183	316.272	246.617	265.35	200.501	431.305	2423.53	194.686	180.938	310.318	365.618	1797.5	732.931	761.204	293.641	496.781	531.914
925	ENSGALG00000012229	300.745	206.388	130.756	305.247	208.715	205.914	220.49	370.05	297.772	100.448	6.41486	0	150.494	104.66	0	211.357	20.5152	161.501	0	11.4461	180.134	0	13.482	193.919	285.955	18.9702	25.7815
926	ENSGALG00000047825	0	0	0	0	1.05412	0	0	0	0	0	0	0	0	3.17151	0	0	0	0	0	0	0	0	0	0	0	0	0
927	ENSGALG00000047347	0	0	0	0	0	0	0	0	0	0	0.916409	0	0.970932	0	0	0	0	0	0	0	0	0	2.45127	0	0	0	0
928	ENSGALG00000012263	848.892	647.163	669.724	566.738	585.035	589.116	684.739	2757.8	601.621	577.349	581.003	939.875	502.943	708.305	450.182	1206.28	2873.5	457.956	565.875	585.025	691.999	2224.6	1079.79	1256.13	876.312	1152.44	1088.25
929	ENSGALG00000012241	733.928	483.972	838.75	702.172	829.591	627.898	680.307	851.735	228.9	370.119	811.022	749.888	442.745	938.768	912.975	734.594	1070.89	682.509	473.632	763.076	723.21	901.368	338.276	826.326	727.185	780.148	675.748
930	ENSGALG00000019662	2.75913	1.59991	0	2.0836	0	0	0	0	0	0	5.49845	0	0	0	0	1.71835	0	0	0	0	0	0	0	0	0	0	0
931	ENSGALG00000045557	854.41	751.157	936.817	335.459	741.045	451.533	442.089	733.898	220.797	567.395	570.006	426.911	213.605	655.446	274.901	362.571	222.932	160.395	295.355	165.333	89.1751	15724.2	4284.83	2347.29	7946.77	8103.81	8947.55
932	ENSGALG00000053724	0	0	0	0	0	0	0	0	0	0	0	0	1.94186	0	0	4.29587	0	0	0	7.63076	0	0	0	0	0	0	0
933	ENSGALG00000015795	65.2994	107.994	77.3372	144.81	51.6518	72.947	249.298	113.702	196.489	198.181	218.105	238.042	128.163	48.6299	205.545	69.5931	43.7658	27.6543	46.1215	152.615	245.232	94.3292	55.1537	322.716	75.3321	75.8806	81.4154
934	ENSGALG00000020984	0	0	3.98645	0	2.10824	0	0	0	0	0	0	0	0	0	0	0	0	0	0	0	0	0	0	0	0	0	0
935	ENSGALG00000040342	186.701	255.185	185.769	92.72	144.414	85.8743	100.827	70.2888	64.8211	24.4333	28.4087	42.4676	73.7909	15.8576	2.52203	23.1977	35.5597	39.8222	29.2694	30.5231	26.7525	104.81	13.482	47.7561	169.113	122.12	80.0585
936	ENSGALG00000053764	19.3139	4.79973	3.98645	3.12539	7.37882	2.77014	0	0	0	0	0	0	6.79653	4.22869	0	6.01422	0	0	0	0	0	0	0	0	0	0	0
937	ENSGALG00000004442	1786.08	1618.31	1412.8	1026.17	886.513	1034.18	2860.84	3483.43	2383.19	2446.95	1128.1	1255.03	1326.29	1576.24	812.093	2692.65	3147.03	784.277	1236.41	850.83	824.87	3445.64	2713.56	2464.51	2313.77	4545.72	3340.75
938	ENSGALG00000010792	0	0	0	0	7.37882	0	11.0799	0	0	3.61974	7.33127	16.7635	45.6338	3.17151	467.836	135.749	32.8243	308.622	594.257	1059.4	1821.85	421.861	2317.68	1400.85	2713.49	904.639	1633.74
939	ENSGALG00000033807	135.197	67.1962	683.278	953.245	695.718	710.079	960.629	1533.95	1342	647.934	492.111	540.903	873.839	551.844	1694.8	797.313	1107.82	732.286	1104.25	573.579	782.066	1946.85	694.936	719.236	491.965	1080.11	921.351
940	ENSGALG00000015802	243.723	202.388	235.201	117.723	108.574	223.458	203.871	239.809	174.207	104.068	128.297	147.519	69.9071	60.2588	98.3591	161.525	117.621	84.0691	82.4865	78.8512	120.386	165.076	99.2766	189.577	142.977	135.162	89.5569
941	ENSGALG00000014736	36.7884	39.9977	8.7702	21.8778	29.5153	27.7014	0	0	22.2823	9.9543	12.8297	0	0	2.11434	0	0	0	0	7.98256	0	0	0	2.45127	0	21.5235	0	0
942	ENSGALG00000001849	9.1971	32.7981	25.5133	22.9195	46.3812	25.8546	33.2398	12.4039	23.2951	36.1974	75.1455	50.2906	48.5466	52.8586	78.1829	35.2261	35.5597	105.086	179.164	95.3845	145.355	104.81	24.5127	52.0976	27.673	15.4133	39.3508
943	ENSGALG00000002784	419.388	332.781	317.322	296.912	265.638	244.696	308.022	752.504	427.414	299.534	303.331	371.033	395.169	140.604	523.321	349.684	378.848	237.827	114.417	296.328	181.026	466.406	231.645	219.968	330.539	320.121	214.394
944	ENSGALG00000033303	45.0658	14.3992	43.851	58.3407	54.8141	82.1808	93.0714	97.164	168.13	57.9159	115.468	131.873	213.605	405.954	1032.77	236.273	150.445	253.314	188.034	148.8	178.35	178.177	87.0202	166.423	253.669	141.091	175.043
945	ENSGALG00000002722	548.147	417.576	664.94	1409.55	1084.69	1075.74	1239.84	2071.45	1687.38	623.501	813.771	1144.39	1114.63	1040.26	2493.03	1115.21	1198.09	725.649	1012.01	619.364	766.906	1648.14	641.008	670.033	965.481	750.507	796.514
946	ENSGALG00000037784	3892.21	3946.97	5532.4	7157.15	6701.03	7046.31	4989.29	6110.99	6411.22	3589.88	2350.59	2184.85	4075.97	1783.45	2674.61	2293.14	3524.51	2808.57	2834.7	4022.68	3519.74	3820.33	1612.94	2510.81	2482.88	3467.98	3766.82
947	ENSGALG00000025844	1912.08	582.367	6006.79	5656.96	6102.29	5753.58	6312.23	17020.2	10339	4413.37	2653.92	2855.39	2979.79	3635.61	3298.81	5097.48	5098.71	2914.77	2724.71	2577.93	2865.2	5198.59	2754.01	3286.49	3379.18	3159.72	4055.84
948	ENSGALG00000050845	0	0	38.27	14.5852	43.2188	36.0118	13.2959	24.8078	44.5645	11.7642	32.9907	0	33.9826	7.4002	66.8338	8.59174	23.2506	23.2296	28.3824	11.4461	49.9381	36.6836	14.7076	10.1301	6.14956	3.5569	50.2062
949	ENSGALG00000036263	105.767	109.594	173.012	137.517	212.932	129.273	152.903	326.636	326.131	92.3035	150.291	115.11	207.78	235.749	197.979	214.793	201.049	97.3432	127.721	146.256	169.433	47.1646	95.5997	105.642	93.7808	87.737	203.539
950	ENSGALG00000002510	492.964	616.765	578.036	849.065	889.675	723.929	632.664	762.84	760.636	788.199	561.759	584.488	764.124	656.504	1340.46	441.615	946.435	521.007	646.587	534.153	563.587	1050.72	322.342	428.358	404.334	398.373	553.625
951	ENSGALG00000002500	74.4965	58.3967	267.092	273.993	251.934	204.99	355.666	564.378	456.786	195.466	369.313	248.1	299.047	297.065	1322.8	340.233	351.494	259.951	378.728	342.113	482.438	524.051	382.399	405.203	344.375	347.391	487.136
952	ENSGALG00000051217	0	0	0	0	0	0	0	0	0	0	0	0	0	0	0	0	0	0	0	0	1.7835	0	0	0	0	0	0
953	ENSGALG00000016557	0	0	0	0	0	0	0	0	0	0	0	0	0	0	13.8712	0	0	0	0	0	0	0	0	0	0	0	0
954	ENSGALG00000037026	0	11.1994	11.9594	4.16719	12.6494	12.0039	0	24.8078	11.1411	23.5283	42.1548	90.523	14.564	43.344	7.56609	24.916	43.7658	0	28.3824	31.7948	13.3763	26.2026	15.9333	8.68293	33.8226	33.1978	52.92
955	ENSGALG00000030643	73.5768	47.9973	64.5805	42.7137	50.5976	43.3988	0	14.4712	18.2309	23.5283	8.24768	6.70541	31.0698	11.6289	0	3.4367	13.6768	28.7605	18.626	3.81538	7.13401	7.86077	12.2564	8.68293	0	0	0
956	ENSGALG00000009147	435.942	362.379	344.43	574.031	477.515	494.008	498.597	663.609	410.196	701.325	708.384	847.117	536.926	526.471	479.186	517.223	863.006	245.57	532.171	429.866	523.458	550.254	565.019	322.716	370.511	484.925	625.542
957	ENSGALG00000036711	351.329	459.174	114.013	175.022	369.995	210.53	187.251	413.464	203.579	147.505	116.384	224.631	67.9653	160.69	0	103.101	110.782	94.0247	88.6951	76.3076	64.2061	277.747	94.374	70.9106	169.113	283.367	131.622
958	ENSGALG00000043660	0.91971	8.7995	3.18916	3.12539	3.16235	3.69352	2.21598	14.4712	9.11547	5.42962	10.0805	3.3527	2.9128	5.28586	2.52203	6.01422	13.6768	22.1235	6.20866	3.81538	4.45876	0	8.57946	4.34147	9.22434	0	0
959	ENSGALG00000027316	11.9562	17.599	0	0	0	0.923379	0	0	0	0	0	0	0	0	0	0	0	0	0	0	0	0	0	0	0	0	0
960	ENSGALG00000046393	0	0	1.59458	0	0	0	0	0	4.05132	12.6691	0	29.0568	2.9128	37.001	0	28.3527	60.1779	19.9111	15.9651	15.2615	6.24226	60.2659	19.6102	33.2846	3.07478	2.37127	0
961	ENSGALG00000006229	41.3869	123.193	62.986	72.9258	111.736	111.729	167.307	171.587	169.143	205.42	508.607	327.447	460.222	723.105	978.547	414.981	642.81	707.951	700.691	488.369	630.468	351.114	417.942	483.35	365.899	564.362	375.868
962	ENSGALG00000047404	0	0	0	0	0	0	0	0	2.02566	0	0	0	0	0	0	0	0	0	0.886951	0	0	0	0	1.44716	0	0	0
963	ENSGALG00000054471	0	0	2.39187	0	0	0	0	0	0	0	0	0	0	0	0	0	0	4.42469	0	0	0	0	0	0	0	0	0
964	ENSGALG00000030051	114.044	151.191	293.403	290.662	252.988	97.8782	65.3715	380.387	300.811	280.53	257.511	60.3487	229.14	78.2307	303.905	488.87	287.213	202.43	221.738	212.39	197.969	254.165	256.158	167.87	421.245	61.653	287.668
965	ENSGALG00000049762	9.1971	5.59968	15.1485	32.2957	22.1365	16.6208	31.0238	18.6059	22.2823	31.6728	16.4954	12.2932	27.1861	13.7432	0	26.6344	15.0445	23.2296	8.86951	8.90256	11.5928	0	18.3846	26.0488	19.9861	13.042	12.2123
966	ENSGALG00000050359	2.75913	4.79973	13.5539	6.25079	0	2.77014	0	4.13464	4.05132	0	0	3.3527	5.82559	32.7723	26.4813	5.15504	5.47072	13.2741	8.86951	11.4461	4.45876	10.481	20.8358	24.6016	1.53739	32.0121	8.14154
967	ENSGALG00000033082	4.59855	0.799954	3.18916	3.12539	2.10824	0	1.10799	0	1.01283	0.904936	0	5.58784	0	2.11434	0	0.859174	0	7.74321	0	0	1.7835	0	3.67691	5.78862	0	0	0
968	ENSGALG00000050600	0	0	0	0	0	0	0	0	0	0	0	0	0	5.28586	0	0	6.8384	0	0	5.08718	0	0	0	0	0	0	0
969	ENSGALG00000050877	0	0	0	0	4.21647	0	0	0	0	0	0	0	0	0	0	0	0	0	0	0	0	0	0	0	0	0	0
970	ENSGALG00000042052	334.774	279.184	294.998	242.739	312.019	271.474	302.482	434.137	347.401	309.488	201.61	220.161	282.541	280.15	631.768	276.654	354.229	309.728	308.659	228.923	253.257	445.444	248.804	251.805	307.478	214.6	396.222
971	ENSGALG00000033598	671.388	163.991	180.985	564.654	83.2753	480.157	431.009	370.05	320.054	346.59	339.071	404.56	337.884	245.264	284.989	355.698	456.805	344.02	385.824	432.41	449.443	366.836	435.101	364.683	428.932	648.542	621.471
972	ENSGALG00000044485	93.8104	225.587	121.985	146.893	94.8706	84.9509	108.583	88.8947	69.8853	56.106	61.3994	30.1743	13.5931	14.8004	7.56609	18.9018	53.3395	6.63704	36.365	41.9692	42.8041	73.3672	30.6409	40.5203	126.066	78.2519	52.92
973	ENSGALG00000012449	712.775	879.95	714.372	757.387	597.685	868.9	710.223	326.636	528.697	975.521	627.74	643.719	754.414	487.356	175.281	449.348	372.009	712.375	842.604	764.348	849.839	235.823	500.06	642.537	415.095	494.41	461.354
974	ENSGALG00000012448	184.862	88.7949	169.026	69.8004	92.7623	92.3379	49.8597	64.0869	74.9494	40.7221	27.4923	63.7014	17.4768	26.4293	0	38.6628	42.3981	17.6988	36.365	29.2513	36.5618	41.9241	24.5127	56.4391	21.5235	66.3956	31.2092
975	ENSGALG00000012444	502.161	492.772	622.684	805.31	562.899	630.668	747.895	537.503	653.276	518.528	592.916	540.903	647.612	339.352	709.951	418.418	533.395	618.351	752.135	565.948	602.824	393.038	310.086	342.976	385.885	457.655	335.16
976	ENSGALG00000052331	0	0	0	5.20899	0	0	0	18.6059	0	12.6691	3.66563	0	0	13.7432	40.3525	6.01422	0	0	3.5478	0	0	0	0	2.89431	0	0	0
977	ENSGALG00000047423	0	0	3.98645	2.0836	0	0	0	0	0	0	0	2.23514	0	2.11434	0	1.71835	0	0	0	0	0	0	0	2.89431	0	0	0
978	ENSGALG00000049902	9.1971	4.79973	11.1621	11.4598	13.7035	3.69352	2.21598	24.8078	7.08981	0	10.9969	17.8811	11.6512	24.3149	18.9152	20.6202	15.0445	13.2741	3.5478	7.63076	4.45876	10.481	29.4153	33.2846	29.2104	15.4133	12.2123
979	ENSGALG00000041782	0	3.19982	3.18916	3.12539	6.32471	21.2377	0	24.8078	15.1925	6.33455	2.74923	23.4689	27.1861	22.2006	44.1355	36.0853	43.7658	0	33.7041	30.5231	21.402	70.7469	24.5127	57.8862	53.8086	9.48508	23.0677
980	ENSGALG00000039152	2.75913	2.39986	2.39187	1.0418	2.10824	2.77014	0	2.06732	1.01283	0	0.916409	2.23514	1.94186	8.45737	0	2.57752	9.57376	0	0	6.35897	8.91751	0	2.45127	4.34147	7.68695	0	4.07077
981	ENSGALG00000012453	91.971	105.594	134.742	115.64	145.468	138.507	105.259	49.6156	91.1547	146.6	170.452	128.52	133.018	87.7452	45.3965	134.89	38.2951	162.607	162.312	183.138	168.541	15.7215	127.466	136.033	103.005	107.893	94.9846
982	ENSGALG00000049133	14.7154	12.7993	12.7567	11.4598	11.5953	12.0039	18.8359	0	17.2181	12.6691	12.8297	12.2932	21.3605	27.4865	0	27.4936	16.4122	8.84938	9.75646	17.8051	16.9433	31.4431	20.8358	21.7073	30.7478	20.1558	12.2123
983	ENSGALG00000048321	54.2629	74.3957	40.6618	52.0899	49.5435	61.8664	55.3996	18.6059	91.1547	38.9122	66.8978	24.5865	66.0234	50.7442	58.0067	66.1564	21.8829	98.4494	101.112	114.461	130.196	65.5064	121.338	52.0976	19.9861	5.92817	29.8523
984	ENSGALG00000042079	1002.48	2147.08	1085.11	2066.93	1345.05	1816.29	2147.29	924.091	1682.31	1307.63	756.037	224.631	518.478	237.864	197.979	90.2133	214.726	356.188	140.138	108.102	32.9948	282.988	80.892	23.1545	190.636	329.607	18.9969
985	ENSGALG00000010843	59.7811	99.9943	60.5941	101.054	151.793	101.572	106.367	88.8947	79.0008	230.759	152.124	282.745	151.465	302.351	35.3084	179.567	136.768	146.015	232.381	155.159	153.381	277.747	229.194	164.976	207.548	254.912	321.591
986	ENSGALG00000040000	66.2191	85.5951	64.5805	84.3856	71.68	60.943	110.799	24.8078	237.002	73.2998	103.554	80.4649	150.494	94.0883	167.715	53.2688	16.4122	100.662	94.9038	99.1999	130.196	0	68.6357	47.7561	39.9721	40.3116	47.4923
987	ENSGALG00000031763	417.548	553.568	253.538	512.564	336.263	377.662	830.994	496.156	1011.82	543.867	652.483	457.085	766.066	696.676	774.263	496.603	279.007	665.916	489.597	801.23	1037.11	186.038	565.019	486.244	318.24	648.542	377.225
988	ENSGALG00000014371	50.584	570.367	548.536	406.301	534.438	431.218	139.607	591.253	138.758	151.124	75.1455	148.637	30.0989	118.403	1379.55	99.6642	448.599	827.417	1193.84	329.395	209.562	445.444	158.107	104.195	126.066	4.74254	138.406
989	ENSGALG00000032799	75.4162	67.1962	95.6749	35.4211	18.9741	34.165	57.6156	16.5385	30.3849	39.8172	20.161	36.8797	25.2442	48.6299	12.6101	74.7481	51.9719	15.4864	23.9477	34.3384	22.2938	23.5823	31.8666	57.8862	66.1078	67.5812	0
990	ENSGALG00000051378	0	20.7988	0	0	8.43294	14.7741	0	0	0	6.33455	0	0	0	0	0	0	0	0	0	0	6.24226	0	0	0	0	0	0
991	ENSGALG00000000996	451.577	474.373	346.821	432.346	419.539	379.509	423.253	595.388	397.029	503.144	433.461	818.06	510.71	342.524	298.86	1031.01	806.932	502.203	640.379	513.805	581.422	1082.17	500.06	544.13	747.172	729.165	735.453
992	ENSGALG00000032840	14.7154	40.7977	25.5133	10.418	15.8118	17.5442	58.7236	0	6.07698	28.958	32.0743	20.1162	60.1978	24.3149	90.7931	57.5647	13.6768	2.21235	70.0691	61.0461	28.536	10.481	40.446	30.3903	89.1686	39.126	33.9231
993	ENSGALG00000050481	3.67884	5.59968	2.39187	0	16.8659	8.31041	9.97193	0	0	6.33455	7.33127	3.3527	18.4477	11.6289	45.3965	12.0284	0	0	10.6434	10.1744	6.24226	0	11.0307	28.9431	3.07478	20.1558	10.8554
994	ENSGALG00000047638	11.9562	26.3985	5.58103	21.8778	12.6494	5.54028	47.6437	20.6732	8.10264	23.5283	63.2322	116.227	32.0408	61.316	6.30507	41.2403	65.6487	21.0173	61.1996	76.3076	23.1855	60.2659	33.0922	13.0244	16.9113	21.3414	21.7108
995	ENSGALG00000021724	0	0	0	1.0418	0	0	0	0	0	0	0	0	0	0	0	0	0	0	0	0	0	0	0	0	0	0	0
996	ENSGALG00000005090	613.446	518.37	463.226	536.526	360.508	407.21	358.99	355.579	498.313	363.784	328.074	191.104	174.768	501.099	192.935	201.906	268.065	236.721	192.468	111.918	128.412	217.481	247.579	272.065	292.104	156.504	227.963
997	ENSGALG00000005084	194.978	176.79	167.431	192.733	130.711	138.507	122.987	186.059	147.873	174.653	186.947	125.168	153.407	143.775	305.166	193.314	228.403	192.474	121.512	141.169	119.495	149.355	166.687	130.244	178.337	151.761	126.194
998	ENSGALG00000005061	131.518	156.791	86.1074	69.8004	89.6	68.3301	68.6955	130.241	87.1034	67.8702	87.9752	103.934	58.2559	75.0592	18.9152	61.0013	124.459	39.8222	124.173	91.5692	84.7164	450.684	78.4408	123.008	459.68	194.444	160.117
999	ENSGALG00000040380	48.7446	22.3987	17.5404	45.8391	26.3529	33.2417	32.1318	18.6059	44.5645	15.3839	20.161	15.646	33.0117	16.9147	0	10.3101	15.0445	15.4864	15.9651	24.1641	21.402	10.481	14.7076	8.68293	6.14956	2.37127	0
1000	ENSGALG00000051839	0.91971	3.19982	2.39187	2.0836	2.10824	0	4.43197	8.26927	1.01283	1.80987	1.83282	1.11757	0	11.6289	5.04406	6.01422	17.7798	1.10617	3.5478	2.54359	1.7835	13.1013	14.7076	10.1301	0	5.92817	9.49846
1001	ENSGALG00000025958	1.83942	1.59991	0	0	4.21647	0.923379	4.43197	4.13464	1.01283	4.52468	2.74923	0	0.970932	0	2.52203	9.45091	24.6182	1.10617	2.66085	1.27179	0.891751	34.0633	6.12818	8.68293	13.8365	2.37127	4.07077
1002	ENSGALG00000053144	2.75913	6.39963	2.39187	2.0836	4.21647	0	7.75595	16.5385	6.07698	4.52468	2.74923	2.23514	0.970932	9.51454	7.56609	18.9018	43.7658	1.10617	7.98256	6.35897	5.35051	36.6836	28.1896	44.8618	4.61217	14.2276	16.2831
1003	ENSGALG00000054015	88.2921	51.997	68.567	47.9227	33.7318	48.9391	42.1037	45.481	34.4362	36.1974	21.0774	21.2338	6.79653	16.9147	0	7.73257	0	0	8.86951	2.54359	5.35051	13.1013	0	0	0	0	0
1004	ENSGALG00000021775	0	0	0	0	1.05412	0	0	0	0	0	0	0	0	0	0	0	0	0	0	0	0	0	0	0	0	0	0
1005	ENSGALG00000011671	0	0	0	0	6.32471	0	0	0	0	0	0	0	0	0	0	0	0	0	0	0	0	0	0	0	0	0	0
1006	ENSGALG00000050077	0	0	0	0	0	0	0	0	0	0	0	0	0	0	0	3.4367	0	14.3802	0	0	0	0	0	0	0	0	0
1007	ENSGALG00000050073	0	0	0	0	0	1.84676	0	0	0	0	0	0	0	0	0	0	0	0	1.7739	0	0	0	0	0	0	0	0
1008	ENSGALG00000050072	0	0	8.7702	23.9613	30.5694	11.0806	27.6998	45.481	36.4619	15.3839	30.2415	10.0581	21.3605	24.3149	20.1762	7.73257	51.9719	0	21.2868	11.4461	20.5103	65.5064	14.7076	20.2602	36.8974	17.7845	14.9262
1009	ENSGALG00000051408	0	0	0	0	0	0	0	0	0	0	0	0	0	0	0	0	0	0	2.66085	0	0	0	0	0	0	0	0
1010	ENSGALG00000007205	4291.36	2575.05	3449.08	3869.24	4630.74	3336.17	7062.34	12496.9	7403.79	2547.39	2817.04	4035.54	2370.05	2240.15	3809.53	4173.87	6865.76	2081.82	2631.58	3693.29	3854.15	9126.35	3776.19	4846.52	3958.78	4422.42	4878.14
1011	ENSGALG00000004629	136.117	179.99	166.634	112.514	159.172	162.515	101.935	148.847	150.912	151.124	122.799	77.1122	170.884	47.5727	74.3999	76.4665	218.829	115.042	181.825	153.887	199.752	222.722	73.5382	118.667	135.29	91.2939	213.037
1012	ENSGALG00000021128	518.716	605.565	653.778	558.404	765.289	384.126	257.054	279.088	226.874	161.079	155.789	75.9946	244.675	193.462	155.105	100.523	244.815	102.874	253.668	139.897	163.191	248.924	63.7331	176.553	150.664	79.4375	75.9877
1013	ENSGALG00000004557	276.833	235.187	248.755	306.289	301.478	315.796	470.897	597.455	397.029	379.168	366.563	344.211	268.948	455.641	377.043	322.19	760.43	335.17	288.259	328.123	354.917	510.95	395.881	293.773	235.221	216.971	359.585
1014	ENSGALG00000004530	0	0	0	0	4.21647	0	0	0	2.02566	0	0	0	0	0	0	0	0	0	0	8.90256	0	0	0	0	6.14956	0	0
1015	ENSGALG00000040770	2983.54	3099.82	4094.88	4126.56	3710.49	3531	4123.95	4386.85	2467.25	3681.28	3230.34	4354.05	3503.12	2059.37	2446.37	2934.94	5095.98	3628.25	2659.08	2085.74	2452.32	3807.23	2445.15	2968.12	4127.89	3213.07	3428.95
1016	ENSGALG00000010497	32.1898	30.3983	13.5539	39.5883	42.1647	38.7819	19.9439	22.7405	30.3849	21.7185	12.8297	14.5284	39.8082	35.9438	22.6983	46.3954	106.679	23.2296	0	19.0769	28.536	34.0633	26.964	27.496	44.5843	4.74254	27.1385
1017	ENSGALG00000031714	6.43797	3.19982	0	0	0	0	0	0	6.07698	3.61974	0	2.23514	0	0	0	2.57752	0	0	5.32171	3.81538	0	36.6836	12.2564	13.0244	0	2.37127	0
1018	ENSGALG00000053225	856.25	1203.93	1182.38	1391.84	1118.42	1114.52	1435.96	986.111	818.367	1084.11	961.313	917.523	1244.74	467.27	1385.86	1114.35	1407.34	1165.91	1060.79	668.964	758.88	1019.28	471.87	755.415	670.302	541.835	442.357
1019	ENSGALG00000009621	56952.1	61441.3	46132	46792.3	55298	46133	46440.4	92245.8	74285	44264	31731.6	62087.6	63172.7	4988.79	74536.1	13603.3	66260	47895.1	149308	57480	35997.3	200898	125214	73454.7	169396	128309	153070
1020	ENSGALG00000004611	75.4162	105.594	102.053	134.392	100.141	148.664	168.415	186.059	176.232	105.878	182.365	185.516	129.134	162.804	423.701	96.2275	190.108	320.79	103.773	137.354	240.773	230.583	132.369	222.862	109.155	96.0364	145.191
1021	ENSGALG00000008498	1.83942	0	0	0	2.10824	0	0	0	2.02566	0	4.58204	0	0	0	0	0	0	0	0	0	0	0	0	0	0	0	0
1022	ENSGALG00000054318	0	0	0	0	0	0	0	0	0	0	0	0	0	0	0	0	0	0	0	0	0	5.24051	0	0	0	0	0
1023	ENSGALG00000054316	0	0	0	0	0	0	0	0	6.07698	0	1.83282	0	0	0	0	0	0	0	0	0	1.7835	0	0	0	0	0	0
1024	ENSGALG00000054315	0	4.79973	0	0	2.10824	4.6169	2.21598	0	3.03849	2.71481	0	0	2.9128	4.22869	0	0	5.47072	3.31852	0	0	0	0	0	0	0	8.29944	0
1025	ENSGALG00000010961	5115.42	3973.37	4618.7	3238.95	2414.98	2931.73	2793.25	1870.92	2528.02	2875.89	1958.37	3343.76	1631.17	1642.84	1165.18	1148.72	377.48	805.294	471.858	342.113	351.35	94.3292	454.711	188.13	182.949	699.525	96.3416
1026	ENSGALG00000010973	1882.65	1431.92	1847.32	1421.01	1330.3	1235.48	1103.56	587.118	1268.06	602.687	1819.07	1932.28	1511.74	1543.47	2200.47	1609.23	492.365	1825.19	1704.72	1420.59	1785.29	555.494	2441.47	1878.41	2144.66	2092.65	2002.82
1027	ENSGALG00000010976	398.234	386.378	412.199	320.874	480.678	445.069	391.121	144.712	413.235	70.585	539.765	540.903	552.46	581.444	564.935	459.658	128.562	623.882	540.153	527.794	583.205	220.102	53.928	424.017	490.427	543.021	451.856
1028	ENSGALG00000010983	0	0	0	0	0	2.77014	0	0	0	0	0	0	0	0	0	0	0	0	0	0	0	0	0	0	0	0	0
1029	ENSGALG00000010938	203.256	51.1971	221.647	272.951	277.233	236.385	300.266	103.366	240.041	218.995	329.907	329.683	334.972	398.554	765.436	345.388	173.695	310.835	295.355	253.087	214.02	138.874	393.429	358.895	515.026	361.619	412.505
1030	ENSGALG00000010942	199.577	174.39	206.498	184.398	157.064	180.059	200.547	359.713	217.759	155.649	165.87	203.397	141.756	109.946	200.501	164.102	257.124	96.237	134.817	197.128	202.428	356.355	189.974	221.415	147.589	162.432	259.172
1031	ENSGALG00000010949	46.9052	126.393	0	0	0	0	4.43197	12.4039	32.4106	32.5777	9.16409	3299.06	1.94186	8.45737	30.2644	3.4367	0	73.0074	0	7.63076	33.8866	20.962	0	0	0	0	29.8523
1032	ENSGALG00000010954	1230.57	1096.74	1007.78	705.297	698.88	779.332	1017.14	1196.98	1322.76	784.579	715.715	736.477	719.461	648.046	447.66	701.086	857.536	482.291	788.5	793.599	1021.95	752.013	713.321	979.724	799.443	889.226	921.351
1033	ENSGALG00000010988	239.124	275.184	217.66	251.073	186.579	228.998	578.372	398.992	271.439	212.66	177.783	270.451	343.71	255.836	253.464	492.307	272.168	242.252	354.78	457.846	396.829	594.798	501.285	421.122	481.203	558.434	356.871
1034	ENSGALG00000010997	79.095	109.594	70.1616	27.0867	94.8706	51.7092	9.97193	66.1542	18.2309	25.3382	14.6625	26.8216	25.2442	37.001	7.56609	14.606	15.0445	6.63704	11.5304	12.7179	16.0515	0	17.1589	11.5772	19.9861	9.48508	2.71385
1035	ENSGALG00000047069	0	0	0	0	0	0	0	0	0	0	0	0	0	0	0	0	0	3.31852	0	0	2.67525	0	6.12818	0	0	0	0
1036	ENSGALG00000016941	12.8759	15.1991	30.297	28.1285	27.4071	13.8507	4.43197	0	3.03849	2.71481	1.83282	3.3527	3.88373	0	0	2.57752	4.10304	0	0	5.08718	5.35051	0	0	0	0	0	0
1037	ENSGALG00000031578	0	0	0	0	0	1.84676	0	0	3.03849	0	0	0	0	0	16.3932	0	0	0	0	0	0	0	0	0	0	0	0
1038	ENSGALG00000000808	4.59855	10.3994	0	0	0	0	0	6.20195	0	0	3.66563	0	0	3.17151	0	0	0	0	0	0	0	0	0	0	0	0	0
1039	ENSGALG00000046388	0	0	0	0	0	0	0	0	0	0	0	0	0	0	16.3932	0	0	0	0	0	0	0	0	0	0	0	0
1040	ENSGALG00000013738	1375.89	1015.94	528.604	733.426	893.892	628.821	776.703	686.35	519.582	997.239	936.57	1054.98	743.734	802.393	1044.12	859.174	630.501	798.657	1738.42	1101.37	1110.23	786.077	1182.74	1083.92	1008.53	1371.78	1101.82
1041	ENSGALG00000030140	4.59855	11.1994	3.98645	4.16719	13.7035	9.23379	15.5119	10.3366	19.2438	2.71481	0	4.47027	8.73839	0	0	2.57752	0	0	2.66085	5.08718	3.56701	0	4.90255	0	0	0	0
1042	ENSGALG00000035636	197.738	11.9993	157.864	209.401	124.386	179.136	374.501	558.176	437.543	327.587	507.69	244.747	296.134	349.924	326.603	272.358	730.341	475.654	166.747	597.743	520.783	144.114	197.328	179.447	147.589	14.2276	0
1043	ENSGALG00000034198	126	111.194	132.35	54.1735	26.3529	36.9352	25.4838	24.8078	0	20.8135	16.4954	6.70541	23.3024	21.1434	0	14.606	0	0	6.20866	10.1744	1.7835	31.4431	13.482	8.68293	0	2.37127	0
1044	ENSGALG00000003408	197.738	179.99	187.363	200.025	241.393	229.921	180.603	241.876	211.682	202.706	197.028	211.22	139.814	319.266	287.511	191.596	217.461	233.402	150.782	221.292	228.288	120.532	213.261	182.342	215.235	160.061	204.895
1045	ENSGALG00000032335	915.111	616.765	1325.89	1178.27	1313.43	920.609	586.128	841.398	780.892	1087.73	1427.76	2456.41	986.467	748.477	3834.75	1039.6	1642.58	947.99	1314.46	1318.85	1901.21	2098.83	1034.44	3109.94	1129.98	762.363	955.274
1046	ENSGALG00000043593	246.482	14.3992	308.551	1.0418	295.153	293.635	372.285	4.13464	2.02566	335.731	380.31	546.491	335.943	529.643	428.745	497.462	45.1335	527.644	318.415	451.487	1.7835	717.95	438.778	425.464	418.17	455.284	636.397
1047	ENSGALG00000006682	1225.05	1024.74	1209.49	1505.4	1195.37	1296.42	1586.65	1507.07	1265.03	1458.76	869.672	1405.9	1315.61	732.62	711.212	1464.03	1996.81	1401.52	1459.03	1757.62	1608.72	1556.43	1193.77	1413.87	1232.99	1648.03	1590.31
1048	ENSGALG00000054941	2.75913	3.19982	10.3648	0	11.5953	11.0806	0	8.26927	8.10264	2.71481	0	0	0	0	0	2.57752	13.6768	0	2.66085	2.54359	0	0	0	7.23578	27.673	0	0
1049	ENSGALG00000025462	0.91971	2.39986	2.39187	0	1.05412	0.923379	1.10799	2.06732	2.02566	0.904936	0	1.11757	0	1.05717	2.52203	6.01422	4.10304	0	1.7739	2.54359	0.891751	7.86077	2.45127	0	3.07478	5.92817	1.35692
1050	ENSGALG00000003272	526.994	430.375	340.443	429.221	432.188	477.387	364.529	359.713	398.042	319.442	359.232	254.806	347.594	298.122	522.06	210.498	263.962	442.469	309.546	277.251	212.237	241.064	368.917	328.504	264.431	277.439	359.585
1051	ENSGALG00000003287	227.168	160.791	191.35	241.697	147.576	149.587	187.251	372.117	233.964	123.071	164.954	77.1122	152.436	179.719	87.01	189.877	320.037	163.714	159.651	193.313	183.701	259.405	160.558	141.821	129.141	238.313	112.625
1052	ENSGALG00000017715	34.949	59.1966	137.134	263.575	157.064	130.196	93.0714	138.51	189.399	75.1097	87.9752	31.2919	137.872	102.546	261.03	48.1137	103.944	158.183	203.112	69.9487	90.0669	170.317	58.8306	92.6179	139.902	54.5392	74.6308
1053	ENSGALG00000040519	832.337	623.164	613.117	875.11	834.861	709.155	723.519	1593.9	988.522	923.94	957.647	850.469	834.031	860.538	1617.88	908.147	1613.86	706.844	885.177	1101.37	807.035	2507.58	894.715	1151.94	1285.26	1126.35	1360.99
1054	ENSGALG00000026836	21.1533	15.9991	11.1621	61.4661	43.2188	42.4755	17.7279	12.4039	8.10264	2.71481	8.24768	13.4108	11.6512	11.6289	0	3.4367	16.4122	21.0173	8.86951	0	7.13401	68.1267	6.12818	10.1301	12.2991	11.8563	4.07077
1055	ENSGALG00000033989	4221.47	3087.82	5050.04	5021.46	4829.97	6338.08	3965.5	8157.64	7302.51	2801.68	3639.98	3085.61	3627.4	3127.11	7026.37	4701.4	7849.12	2261.02	4544.74	6103.34	7441.67	6173.32	4125.49	5280.67	1910.98	3288.95	4549.76
1056	ENSGALG00000052001	0	0	0	0	0	4.6169	0	0	0	0	0	0	0	0	0	0	0	0	0	2.54359	0	0	0	0	0	0	0
1057	ENSGALG00000046657	0	0	3.98645	0	0	0	0	0	0	0	0	0	0	0	6.30507	0	0	0	0	0	0	0	2.45127	1.44716	6.14956	0	0
1058	ENSGALG00000047523	0	0	0	0	4.21647	0	0	0	0	0	0	0	0	0	0	0	0	0	0	0	0	0	0	0	0	0	0
1059	ENSGALG00000047522	0	0	0	3.12539	0	1.84676	0	0	0	0	0	0	0	4.22869	0	0	0	0	0	0	0	0	0	0	0	0	0
1060	ENSGALG00000047525	4.59855	2.39986	3.98645	0	0	0	4.43197	0	4.05132	0	0	0	0	14.8004	0	0	19.1475	0	0	0	0	7.86077	15.9333	0	0	4.74254	0
1061	ENSGALG00000047527	0	0	0	0	0	0	0	0	0	0	0	3.3527	0	0	0	0	0	0	0	0	0	0	0	0	0	0	0
1062	ENSGALG00000047528	0	0	0	0	0	0	0	0	0	0	0	0	0	1.05717	0	0	0	1.10617	0	0	0	0	0	0	1.53739	0	0
1063	ENSGALG00000028478	0.91971	0.799954	0	0	0	1.84676	0	0	1.01283	0	0	0	0	0	0	0	0	0	0	0	0	0	0	0	0	0	0
1064	ENSGALG00000051066	1.83942	0.799954	0	1.0418	1.05412	0	0	0	0	0	0	0	0	0	0	0	0	0	0	0	0	0	0	0	0	0	0
1065	ENSGALG00000051063	3.67884	0	2.39187	0	0	0	0	0	4.05132	0	5.49845	18.9987	0	0	0	0	4.10304	0	2.66085	20.3487	8.91751	0	9.80509	0	13.8365	0	36.6369
1066	ENSGALG00000051062	0	0	0	0	0	0	0	0	0	0	0	0	0	0	0	0	0	0	0	0	0	0	7.35382	0	0	0	0
1067	ENSGALG00000051060	0	0	0	0	0	0	0	0	0	0	0	0	0	0	17.6542	0	0	0	0	0	2.67525	0	0	2.89431	0	0	0
1068	ENSGALG00000049294	0	0	0	6.25079	0	0	0	0	2.02566	0	0	0	0	0	0	0	0	0	0	0	0	0	0	0	0	0	0
1069	ENSGALG00000049297	0	0	0	0	0	0	0	0	0	0	0	0	0	5.28586	0	0	0	0	0	0	0	0	0	0	0	0	0
1070	ENSGALG00000049296	12.8759	4.79973	0	0	4.21647	0	0	0	0	14.479	2.74923	0	0	12.6861	0	18.0427	0	2.21235	0	2.54359	0	0	12.2564	0	26.1356	0	0
1071	ENSGALG00000049290	0	0	0	0	0	0	0	0	0	0	0	0	0	0	5.04406	0	0	0	0	0	0	0	0	0	0	0	0
1072	ENSGALG00000049745	0	0	2.39187	0	0	0	0	0	0	0	0	0	0	0	0	0	0	0	0.886951	0	0	0	0	0	0	0	0
1073	ENSGALG00000049748	0	0	0	0	1.05412	0	0	0	0	0	0	0	0	0	0	0	0	0	0	0	0.891751	0	0	0	0	2.37127	0
1074	ENSGALG00000005821	1.83942	5.59968	3.18916	5.20899	9.48706	2.77014	8.86394	0	0	0	5.49845	0	1.94186	0	36.5694	0.859174	0	0	1.7739	0	2.67525	2.62026	0	0	0	0	0
1075	ENSGALG00000005814	80.9344	179.99	158.661	141.684	106.466	169.902	248.19	163.318	144.835	187.322	78.8112	41.35	137.872	24.3149	16.3932	39.522	91.6346	181.412	68.2952	25.4359	44.5876	49.7849	9.80509	28.9431	29.2104	3.5569	16.2831
1076	ENSGALG00000030118	19.3139	25.5985	34.2835	32.2957	22.1365	29.5481	19.9439	41.3464	17.2181	34.3876	43.9876	7.82298	33.9826	59.2016	97.0981	48.9729	46.5011	40.9284	23.0607	24.1641	38.3453	49.7849	17.1589	13.0244	39.9721	56.9105	27.1385
1077	ENSGALG00000050115	0.91971	0.799954	0.797291	0	0	0.923379	0	2.06732	2.02566	0.904936	0	1.11757	0.970932	0	1.26101	0.859174	0	1.10617	0	1.27179	0.891751	2.62026	1.22564	0	1.53739	0	0
1078	ENSGALG00000032172	0	0	0	0	0	0	0	0	0	0	0	0	0	0	15.1322	0	0	0	0	0	0	0	0	0	0	0	2.71385
1079	ENSGALG00000035985	0	0	0	2.0836	0	1.84676	0	0	0	0	0	0	0	0	0	0	0	0	0	0	3.56701	0	0	0	0	0	0
1080	ENSGALG00000035981	0	0	0	0	0	0	0	0	0	0	0	0	0	0	0	0	0	0	0	0	0	0	0	0	9.22434	0	0
1081	ENSGALG00000044501	0	0	0	0	0	0	0	0	0	0	5.49845	2.23514	0	0	5.04406	1.71835	0	0	1.7739	5.08718	0	0	0	0	0	0	2.71385
1082	ENSGALG00000037111	0	0	0	0	0	0	0	0	0	0	0	0	0	0	0	0	0	0	1.7739	0	0	0	0	0	0	0	0
1083	ENSGALG00000045636	2.75913	2.39986	4.78374	4.16719	12.6494	2.77014	0	0	3.03849	2.71481	0	0	0	3.17151	0	6.01422	5.47072	12.1679	3.5478	0	9.80927	0	7.35382	15.9187	26.1356	0	5.42769
1084	ENSGALG00000049916	0	19.9989	11.1621	5.20899	26.3529	3.69352	23.2678	10.3366	24.3079	40.7221	44.904	53.6433	46.6047	116.289	40.3525	47.2546	54.7072	16.5926	136.59	16.5333	50.8298	104.81	49.0255	21.7073	38.4347	92.4795	71.9169
1085	ENSGALG00000049564	268.555	197.589	323.7	833.438	297.261	391.513	640.42	1589.77	694.802	1128.46	925.573	2510.06	814.612	963.083	232.027	1446.85	992.936	629.412	2182.79	702.03	959.525	7161.16	1161.9	4140.31	2232.29	1805.72	2354.26
1086	ENSGALG00000043012	6.43797	4.79973	0.797291	0	2.10824	0.923379	0	0	1.01283	1.80987	10.0805	6.70541	0	17.9719	11.3491	0	1.36768	2.21235	2.66085	0	2.67525	13.1013	3.67691	4.34147	3.07478	2.37127	0
1087	ENSGALG00000046336	13.7956	10.3994	10.3648	6.25079	5.27059	6.46366	3.32398	4.13464	1.01283	1.80987	7.33127	0	8.73839	1.05717	0	0.859174	1.36768	2.21235	0.886951	2.54359	1.7835	0	1.22564	0	0	3.5569	2.71385
1088	ENSGALG00000047671	0	0	14.3512	16.6688	16.8659	11.0806	0	62.0195	74.9494	0	6.41486	16.7635	0	7.4002	0	0	9.57376	8.84938	7.09561	0	0	26.2026	0	2.89431	0	0	0
1089	ENSGALG00000052217	8.27739	2.39986	0	0	6.32471	0	0	8.26927	0	4.52468	15.5789	14.5284	17.4768	25.3721	44.1355	0	12.3091	0	70.0691	6.35897	2.67525	13.1013	9.80509	5.78862	4.61217	11.8563	0
1090	ENSGALG00000051284	0	4.79973	0	0	3.16235	9.23379	0	0	9.11547	33.4826	31.1579	21.2338	14.564	100.431	85.749	8.59174	31.4567	13.2741	33.7041	25.4359	20.5103	138.874	46.5742	21.7073	13.8365	79.4375	66.4893
1091	ENSGALG00000052671	11.9562	0	3.18916	25.0031	22.1365	21.2377	0	0	12.154	0	12.8297	0	29.128	15.8576	60.5287	0	0	36.5037	32.8172	44.5128	35.6701	0	0	0	0	0	0
1092	ENSGALG00000047133	0	1.59991	0	0	3.16235	0	0	0	3.03849	0	2.74923	0	0	4.22869	10.0881	0	0	0	1.7739	3.81538	3.56701	0	0	0	0	0	0
1093	ENSGALG00000050335	0	0.799954	2.39187	0	0	0	0	2.06732	2.02566	0	0.916409	0	0.970932	0	0	0	0	0	0	0	0	0	0	0	0	0	0
1094	ENSGALG00000050336	0	0	1.59458	0	0	1.84676	0	0	0	0	0	0	0	0	0	0	0	1.10617	0	0	4.45876	0	0	0	0	0	0
1095	ENSGALG00000050333	0	0	0	0	3.16235	0	0	0	0	0	0	0	0	0	0	0	0	0	0	0	0	0	0	0	0	0	0
1096	ENSGALG00000054378	0	1.59991	0	0	2.10824	0	0	0	0	0	1.83282	7.82298	0	0	8.8271	6.87339	2.73536	12.1679	2.66085	6.35897	0	5.24051	0	4.34147	0	0	0
1097	ENSGALG00000050338	0	0	0	0	0	0	0	0	0	0	0	0	0	0	18.9152	0	0	0	0	0	0	0	0	0	0	0	0
1098	ENSGALG00000050339	0	0	0	0	3.16235	0	0	0	0	0	0	0	0	0	0	0	0	0	0	0	0	0	0	0	0	0	0
1099	ENSGALG00000038873	1.83942	1.59991	0	0	0	3.69352	0	0	0	0	0	0	0	0	0	2.57752	0	5.53086	0	11.4461	2.67525	0	0	0	0	0	0
1100	ENSGALG00000003011	41.3869	21.5988	13.5539	20.836	25.2988	23.0845	12.1879	4.13464	8.10264	7.23949	13.7461	22.3514	7.76746	11.6289	0	10.3101	0	0	6.20866	10.1744	9.80927	0	6.12818	2.89431	10.7617	0	14.9262
1101	ENSGALG00000027190	718.293	809.554	728.724	446.931	561.845	696.228	521.864	653.273	538.826	417.175	560.842	495.083	523.332	600.473	387.132	582.52	527.925	425.877	486.936	684.225	515.432	455.925	517.219	399.415	432.007	633.129	537.342
1102	ENSGALG00000003033	51.5037	63.1964	55.8103	36.4629	60.0847	45.2456	18.8359	16.5385	23.2951	13.574	24.743	12.2932	8.73839	10.5717	25.2203	6.87339	17.7798	33.1852	16.8521	12.7179	25.8608	28.8228	3.67691	17.3659	18.4487	10.6707	2.71385
1103	ENSGALG00000002932	5818.08	4343.75	5587.41	5203.78	5410.79	5408.23	6216.94	15781.9	7488.87	2292.2	3333.9	4441.22	2592.39	4365.06	2532.12	5613.84	8530.22	2819.63	4186.41	3658.95	3918.36	6836.25	3230.78	3423.97	2101.61	5930.55	5028.76
1104	ENSGALG00000002954	1139.52	1194.33	1307.56	1203.28	1115.26	1314.89	1320.73	777.312	1440.24	1349.26	1652.28	1448.37	2369.07	2220.06	1740.2	2046.55	1601.55	3663.64	952.585	1040.33	1130.74	893.507	1063.85	1736.59	897.836	1067.07	937.634
1105	ENSGALG00000002985	35.8687	34.398	173.012	152.102	167.605	206.837	155.119	134.376	91.1547	131.216	116.384	92.7582	94.1804	161.747	499.362	206.202	183.269	191.368	149.895	138.626	137.33	251.545	186.297	75.2521	112.229	125.677	73.2739
1106	ENSGALG00000002993	285.11	236.786	353.997	179.189	145.468	104.342	46.5357	8.26927	65.834	26.2431	69.6471	22.3514	33.0117	2.11434	32.7864	30.9303	9.57376	26.5482	36.365	19.0769	16.0515	31.4431	8.57946	15.9187	23.0608	29.6409	18.9969
1107	ENSGALG00000042548	0	0	0	0	10.5412	0	0	0	0	0	4.58204	0	0	5.28586	0	0	0	0	0	0	0	0	0	0	0	0	0
1108	ENSGALG00000032066	0	0	1.59458	0	0	1.84676	2.21598	6.20195	0	7.23949	14.6625	6.70541	4.85466	11.6289	0	2.57752	0	0	0	0	7.13401	0	0	0	0	0	0
1109	ENSGALG00000006515	0	0	0	6.25079	0	0	0	0	0	0	0	0	0	0	0	0	0	5.53086	0	0	0	0	0	0	0	0	0
1110	ENSGALG00000024565	6.43797	6.39963	12.7567	2.0836	8.43294	4.6169	2.21598	8.26927	7.08981	2.71481	7.33127	4.47027	9.70932	14.8004	12.6101	13.7468	10.9414	2.21235	1.7739	3.81538	0	0	9.80509	1.44716	7.68695	4.74254	0
1111	ENSGALG00000029330	661.271	555.968	512.658	916.782	962.409	702.692	1172.26	1864.72	1462.53	470.567	593.833	739.83	484.495	991.627	1126.09	646.099	1262.37	394.904	500.24	1055.59	715.185	2900.62	1054.05	1060.76	1142.28	1627.88	1324.36
1112	ENSGALG00000039160	473.65	400.777	460.037	552.153	418.485	575.265	416.605	566.445	407.158	528.483	340.904	428.029	500.03	373.182	496.84	489.729	789.152	430.301	510.884	274.707	369.185	678.646	321.117	496.374	468.904	460.026	481.708
1113	ENSGALG00000042804	138.876	131.192	217.66	153.144	154.955	180.059	118.555	186.059	156.989	205.42	215.356	117.345	234.966	125.803	371.999	143.482	213.358	186.943	234.155	211.118	264.85	256.785	175.266	240.228	156.814	111.45	225.249
1114	ENSGALG00000037879	80.0147	79.1955	320.511	391.716	408.998	333.34	224.922	401.06	356.516	234.378	272.173	305.096	257.297	355.21	229.505	504.335	400.73	233.402	254.555	288.697	331.732	521.431	289.25	321.268	292.104	318.936	225.249
1115	ENSGALG00000050372	4.59855	0.799954	8.7702	25.0031	99.087	3.69352	6.64795	16.5385	13.1668	30.7678	11.9133	10.0581	30.0989	0	60.5287	3.4367	15.0445	15.4864	41.6867	20.3487	16.0515	34.0633	0	15.9187	16.9113	18.9702	18.9969
1116	ENSGALG00000048331	0	0	149.093	270.867	259.313	156.974	118.555	142.645	115.463	113.117	117.3	23.4689	133.989	62.3731	214.373	152.933	101.208	87.3877	325.511	186.954	217.587	207	63.7331	169.317	184.487	98.4077	63.7754
1117	ENSGALG00000038667	836.016	395.177	967.911	1768.97	1630.72	1412.77	1872.51	3849.35	1884.88	709.47	932.904	1019.22	840.827	941.94	4112.17	1251.82	1839.53	837.373	1121.11	990.727	1028.19	2670.04	962.125	1474.65	1062.34	1363.48	1321.64
1118	ENSGALG00000031328	164.628	176.79	244.768	293.787	196.066	174.519	189.467	264.617	147.873	241.618	263.009	346.446	260.21	191.348	402.264	146.919	352.862	252.207	258.99	183.138	204.211	421.861	136.046	209.838	367.436	278.624	329.732
1119	ENSGALG00000029691	78.1753	45.5974	298.984	426.095	358.4	332.417	427.685	640.869	487.171	409.936	705.635	638.131	629.164	618.445	1553.57	488.87	548.44	476.761	601.353	496	444.984	1674.34	601.788	778.57	224.459	952.065	921.351
1120	ENSGALG00000035641	24.8322	15.9991	51.8239	35.4211	34.7859	40.6287	0	24.8078	4.05132	4.52468	12.8297	11.1757	36.8954	16.9147	52.9626	16.3243	12.3091	34.2914	42.5737	44.5128	25.8608	18.3418	2.45127	4.34147	7.68695	3.5569	0
1121	ENSGALG00000014226	85.533	99.1943	72.5534	125.016	87.4918	125.58	86.4234	51.683	71.911	75.1097	131.046	110.639	134.96	150.118	75.6609	63.5789	91.6346	160.395	292.694	265.805	213.129	199.139	220.615	208.39	304.403	331.978	560.409
1122	ENSGALG00000014222	2128.21	703.96	1888.78	525.066	2038.66	1909.55	1268.65	413.464	1175.9	1703.99	563.591	763.299	562.17	1901.85	799.483	488.011	279.007	525.432	3139.81	647.343	640.278	600.039	1187.64	982.618	804.055	2493.39	850.791
1123	ENSGALG00000019261	23.9124	43.9975	33.4862	15.627	36.8941	31.3949	32.1318	22.7405	43.5517	37.1024	65.065	61.4662	24.2733	23.2578	22.6983	42.9587	24.6182	47.5654	23.0607	22.8923	23.1855	34.0633	41.6717	31.8374	43.0469	52.1679	35.28
1124	ENSGALG00000014234	111.285	79.9954	75.7426	69.8004	67.4635	83.1041	59.8316	47.5483	67.8596	43.4369	103.554	77.1122	102.919	111.003	145.017	67.0156	12.3091	61.9457	53.2171	59.7743	57.0721	49.7849	75.9895	69.4635	87.6312	49.7967	92.2708
1125	ENSGALG00000053735	12.8759	9.59945	19.135	10.418	4.21647	4.6169	4.43197	0	4.05132	8.14442	10.9969	30.1743	23.3024	23.2578	11.3491	24.916	32.8243	73.0074	7.98256	13.9897	36.5618	13.1013	40.446	0	13.8365	24.8983	0
1126	ENSGALG00000043630	0	0	0	0	0	0	0	0	0	0	0	0	0	1.05717	0	0	0	0	0	0	0	0	0	0	0	0	0
1127	ENSGALG00000014232	0	1.59991	0	0	0	0	0	0	0	0	2.74923	3.3527	0	0	0	0	0	0	0	0	0	0	0	0	0	0	0
1128	ENSGALG00000053512	0	0	0	0	3.16235	0	0	0	0	0	0	0	0	0	0	0	0	0	0	0	0	0	0	0	0	0	0
1129	ENSGALG00000049702	11.9562	12.7993	55.8103	26.0449	0	21.2377	31.0238	18.6059	10.1283	8.14442	11.9133	27.9392	17.4768	23.2578	0	0	28.7213	74.1136	7.98256	24.1641	0	78.6077	14.7076	17.3659	0	50.9823	104.483
1130	ENSGALG00000025541	1.83942	7.99954	4.78374	5.20899	2.10824	9.23379	7.75595	6.20195	7.08981	5.42962	4.58204	14.5284	6.79653	45.4584	31.5254	19.761	4.10304	9.95556	7.09561	8.90256	9.80927	10.481	15.9333	8.68293	29.2104	21.3414	20.3539
1131	ENSGALG00000013990	65.2994	95.1946	47.0401	81.2602	78.0047	70.1768	79.7754	231.54	93.1804	34.3876	17.4118	69.2892	28.157	48.6299	185.369	53.2688	220.197	53.0963	40.7998	82.6666	55.2886	172.937	91.9228	115.772	55.346	117.378	119.409
1132	ENSGALG00000024890	3.67884	3.19982	4.78374	3.12539	0	3.69352	5.53996	0	3.03849	2.71481	2.74923	2.23514	3.88373	7.4002	0	4.29587	1.36768	4.42469	0.886951	0	1.7835	0	0	0	9.22434	0	0
1133	ENSGALG00000025337	3.67884	7.19959	3.18916	4.16719	2.10824	1.84676	2.21598	0	2.02566	3.61974	1.83282	2.23514	1.94186	2.11434	0	1.71835	1.36768	2.21235	6.20866	1.27179	2.67525	0	4.90255	0	12.2991	2.37127	0
1134	ENSGALG00000048790	7.35768	3.99977	1.59458	6.25079	10.5412	1.84676	5.53996	4.13464	10.1283	1.80987	0	0	6.79653	9.51454	85.749	5.15504	0	0	0	7.63076	3.56701	20.962	19.6102	2.89431	4.61217	0	0
1135	ENSGALG00000029024	493.884	419.176	565.279	362.546	568.169	361.041	262.594	262.549	275.49	262.431	189.697	278.274	192.245	141.661	98.3591	176.131	320.037	137.165	202.225	110.646	140.897	254.165	82.1177	144.716	207.548	230.013	214.394
1136	ENSGALG00000053921	22.9927	35.198	19.135	26.0449	279.341	12.0039	12.1879	59.9522	29.3721	5.42962	15.5789	13.4108	23.3024	12.6861	21.4373	20.6202	15.0445	12.1679	15.9651	41.9692	15.1598	47.1646	109.082	13.0244	38.4347	703.082	21.7108
1137	ENSGALG00000031656	1.83942	9.59945	0	0	2.10824	1.84676	0	0	0	3.61974	4.58204	0	0	0	0	0	0	0	0	5.08718	0	0	0	0	0	0	0
1138	ENSGALG00000013993	1259.08	1390.32	393.862	1578.32	403.727	1186.54	6742.13	6458.3	3687.72	12608.5	13851.5	11899.9	14156.2	4338.63	18560.9	4861.21	22123.6	12698.9	23592.9	60141.9	116548	25738.8	26147.7	15303.7	19586.3	13794.9	15032
1139	ENSGALG00000019961	146.234	123.993	114.013	98.9708	83.2753	94.1847	186.143	215.001	130.655	123.976	120.966	103.934	206.809	163.862	168.976	109.974	196.946	151.546	127.721	103.015	132.871	246.304	98.0509	63.6748	110.692	157.689	143.834
1140	ENSGALG00000010774	834.177	607.965	744.669	845.94	668.311	867.977	739.031	1180.44	584.403	564.68	350.985	752.123	408.762	492.642	315.254	747.481	1069.53	482.291	308.659	345.928	261.283	626.241	512.316	327.057	427.394	716.123	435.572
1141	ENSGALG00000010761	468.132	343.98	397.848	393.8	533.383	432.142	384.473	1008.85	530.723	206.325	528.768	241.395	247.588	426.04	118.535	317.035	702.988	307.516	235.042	367.548	451.226	710.089	324.794	214.179	292.104	369.918	251.031
1142	ENSGALG00000010758	657.592	595.966	645.805	616.744	697.826	605.737	552.888	1004.72	654.288	552.011	580.087	534.198	268.948	660.732	417.396	431.305	735.812	367.249	336.154	475.651	385.237	581.697	498.834	263.382	325.927	225.271	238.819
1143	ENSGALG00000010752	8.27739	6.39963	6.37833	8.33438	0	1.84676	0	0	10.1283	3.61974	0	12.2932	13.5931	76.1164	0	42.9587	20.5152	15.4864	10.6434	2.54359	3.56701	5.24051	2.45127	13.0244	0	10.6707	0
1144	ENSGALG00000010749	192.219	184.789	201.715	126.058	187.633	158.821	65.3715	239.809	231.938	136.645	206.192	100.581	117.483	142.718	80.7049	106.538	181.902	95.1309	210.207	89.0256	117.711	191.279	107.856	137.48	115.304	65.2099	107.197
1145	ENSGALG00000010746	1908.4	1824.7	1551.53	1611.66	2136.7	2131.16	2481.9	1327.22	2738.69	3377.22	4617.78	3816.5	3092.42	3614.47	4674.58	2557.76	1860.05	2475.62	3700.36	4104.08	3674.02	2229.84	4259.09	3243.08	3665.14	3408.7	3826.52
1146	ENSGALG00000020647	52.4234	52.797	33.4862	31.2539	23.1906	25.8546	22.1598	33.0771	20.2566	29.8629	41.2384	43.5852	10.6803	71.8877	83.227	42.9587	35.5597	5.53086	26.6085	33.0666	33.8866	39.3038	39.2204	94.0651	61.4956	30.8265	58.3477
1147	ENSGALG00000010743	81.8542	140.792	90.8911	182.315	141.252	182.829	100.827	59.9522	60.7698	114.927	91.6409	87.1703	59.2269	117.346	110.969	82.4807	79.3255	112.83	117.964	114.461	100.768	99.5697	112.759	101.301	155.276	104.336	93.6277
1148	ENSGALG00000038608	1345.54	798.354	1246.96	1587.7	1415.68	1444.17	1110.21	886.879	1481.77	628.93	449.957	787.886	596.152	931.368	651.945	766.383	681.105	773.215	865.664	1412.96	841.813	513.57	551.537	722.131	1086.93	884.484	913.209
1149	ENSGALG00000010736	877.403	595.966	1085.91	1375.17	927.623	1247.49	829.886	496.156	1124.24	500.43	305.164	362.092	439.832	505.328	369.477	324.768	473.217	389.373	687.387	1313.76	611.741	115.291	317.44	473.22	335.151	392.445	301.237
1150	ENSGALG00000012228	13.7956	16.799	9.56749	0	6.32471	5.54028	0	0	0	3.61974	0	0	0	0	8.8271	0	0	0	1.7739	0	0	0	0	0	0	0	0
1151	ENSGALG00000051790	0	0	0	0	0	0	0	0	0	0	2.74923	0	0	0	0	0	0	0	0	0	0	0	0	0	0	0	0
1152	ENSGALG00000054159	0	1.59991	0	0	2.10824	0	9.97193	0	2.02566	0	0	2.23514	0	0	17.6542	0	2.73536	0	0	0	0	0	0	0	0	0	0
1153	ENSGALG00000054155	5.51826	11.9993	0	11.4598	12.6494	7.38703	11.0799	0	18.2309	5.42962	9.16409	10.0581	0	10.5717	0	6.01422	4.10304	0	7.09561	15.2615	5.35051	0	22.0615	0	7.68695	16.5989	0
1154	ENSGALG00000054156	3.67884	0	0	10.418	0	0	0	0	0	0	0	0	0	2.11434	0	0	0	0	0	0	1.7835	0	0	0	0	2.37127	0
1155	ENSGALG00000016731	238.205	0.799954	469.604	594.866	425.863	1.84676	2.21598	471.349	281.567	243.428	176.867	314.037	183.506	180.776	218.156	262.048	172.328	206.854	353.007	400.615	347.783	207	254.932	109.984	213.697	91.2939	298.523
1156	ENSGALG00000029012	29.4307	17.599	38.27	12.5016	28.4612	34.165	35.4558	62.0195	37.4747	22.6234	13.7461	16.7635	26.2152	9.51454	0	14.606	10.9414	25.442	21.2868	13.9897	11.5928	44.5444	15.9333	20.2602	79.9443	33.1978	51.5631
1157	ENSGALG00000016720	1032.83	439.175	1006.98	810.519	722.071	15.6974	714.655	1070.87	752.533	930.274	896.248	16.7635	1204.93	999.027	834.792	751.777	503.306	943.566	19.5129	53.4153	209.562	883.026	1128.81	1081.03	3.07478	1624.32	1949.9
1158	ENSGALG00000055097	0	0	0	0	0	1.84676	0	4.13464	0	1.80987	0	0	0	0	0	0	0	0	0	0	0	5.24051	0	5.78862	0	0	0
1159	ENSGALG00000016719	445.139	503.171	390.672	596.95	678.852	578.035	774.487	661.542	817.354	1524.82	1382.86	1889.81	1990.41	1225.26	1380.81	976.022	1256.9	1152.63	3546.92	4241.43	4087.79	4957.52	2163.25	2738.02	4529.15	4820.79	6609.57
1160	ENSGALG00000039320	85.533	130.393	74.148	115.64	183.416	131.12	99.7193	76.4908	59.757	54.2962	49.4861	17.8811	60.1978	26.4293	0	25.7752	36.9274	67.4765	80.7125	21.6205	48.1546	75.9874	22.0615	28.9431	101.468	26.084	10.8554
1161	ENSGALG00000033033	0	0	0	0	0	0	0	0	0	0	0	2.23514	0	0	0	0	0	0	0	0	0	0	0	8.68293	0	2.37127	0
1162	ENSGALG00000053468	0	0	1.59458	0	6.32471	0.923379	3.32398	0	5.06415	1.80987	0	0	2.9128	0	0	2.57752	2.73536	12.1679	3.5478	0	2.67525	0	0	4.34147	0	3.5569	0
1163	ENSGALG00000040238	3.67884	1.59991	282.241	294.829	222.419	251.159	172.847	192.261	180.284	108.592	127.381	79.3473	163.117	119.46	435.05	201.047	203.784	147.121	266.972	208.574	248.799	686.507	143.4	241.675	206.01	211.043	233.391
1164	ENSGALG00000016713	808.425	551.968	810.047	401.092	461.703	642.672	524.08	826.927	434.504	808.108	711.133	919.759	1266.1	885.91	595.199	887.527	1538.64	756.622	954.359	1280.7	1254.69	1105.75	1025.86	1115.76	1005.45	1173.78	1207.66
1165	ENSGALG00000012220	461.694	285.584	326.092	259.408	186.579	204.067	111.907	181.924	111.411	147.505	205.276	160.93	36.8954	94.0883	52.9626	63.5789	95.7376	12.1679	18.626	44.5128	6.24226	41.9241	30.6409	50.6504	43.0469	40.3116	42.0646
1166	ENSGALG00000006871	17.4745	34.398	17.5404	15.627	16.8659	7.38703	8.86394	6.20195	11.1411	20.8135	4.58204	10.0581	17.4768	8.45737	0	15.4651	31.4567	21.0173	23.9477	17.8051	16.9433	7.86077	14.7076	15.9187	16.9113	7.11381	6.78462
1167	ENSGALG00000014225	59.7811	35.9979	59.7968	67.7168	40.0565	97.8782	24.3758	22.7405	6.07698	1.80987	0	0	1.94186	0	34.0474	1.71835	0	0	1.7739	0	1.7835	0	0	0	0	0	0
1168	ENSGALG00000014242	42.3066	44.7974	55.0131	44.7973	30.5694	80.334	11.0799	4.13464	14.1796	2.71481	10.9969	16.7635	0	8.45737	0	5.15504	13.6768	0	0	0	0	0	0	0	0	2.37127	0
1169	ENSGALG00000014236	147.154	171.99	118.796	87.511	174.984	93.2613	122.987	14.4712	320.054	1.80987	139.294	113.992	208.75	16.9147	74.3999	25.7752	12.3091	234.509	14.1912	77.5794	107.902	57.6456	26.964	20.2602	46.1217	15.4133	12.2123
1170	ENSGALG00000014248	808.425	583.167	642.616	555.278	517.572	578.035	610.504	285.29	545.916	532.102	925.573	618.015	685.478	555.015	767.958	497.462	232.506	507.733	589.822	509.989	579.638	201.76	620.172	500.716	513.488	509.823	535.985
1171	ENSGALG00000031415	221.65	241.586	191.35	245.864	224.527	193.91	200.547	88.8947	172.181	247.048	220.855	144.166	183.506	164.919	301.383	184.722	101.208	154.864	205.773	227.651	261.283	131.013	250.03	231.545	292.104	170.731	252.388
1172	ENSGALG00000017025	2677.27	1856.69	1762.81	1473.1	1502.12	1255.8	641.528	264.617	570.223	430.75	585.585	566.607	134.96	385.868	282.467	217.371	38.2951	138.272	134.817	119.549	87.3916	117.912	104.179	137.48	70.7199	29.6409	36.6369
1173	ENSGALG00000017026	412.95	414.376	410.605	393.8	392.132	428.448	314.67	177.789	269.413	397.267	379.393	267.099	299.047	286.494	122.318	293.837	84.7962	381.63	280.277	420.964	391.479	94.3292	251.256	240.228	218.309	193.258	237.462
1174	ENSGALG00000014262	45.9855	77.5956	31.8916	27.0867	52.7059	24.0079	26.5918	14.4712	28.3592	25.3382	14.6625	7.82298	27.1861	14.8004	5.04406	21.4793	8.20608	12.1679	44.3476	45.7846	43.6958	26.2026	4.90255	17.3659	46.1217	14.2276	8.14154
1175	ENSGALG00000017023	19.3139	13.5992	22.3241	14.5852	23.1906	6.46366	6.64795	6.20195	23.2951	19.0037	25.6594	0	14.564	14.8004	0	12.0284	0	3.31852	2.66085	27.9795	18.7268	0	8.57946	0	10.7617	0	0
1176	ENSGALG00000054610	1.83942	3.99977	10.3648	10.418	12.6494	12.0039	6.64795	6.20195	8.10264	0	0	16.7635	7.76746	0	0	13.7468	9.57376	0	0	16.5333	16.0515	0	17.1589	65.122	44.5843	0	0
1177	ENSGALG00000017021	458.935	746.357	414.591	1110.56	666.202	637.132	1145.66	487.887	871.034	609.927	394.056	279.392	569.937	476.784	308.949	340.233	273.536	747.773	335.268	6046.11	7719	235.823	1351.88	1706.2	677.989	206.3	415.219
1178	ENSGALG00000051011	31.2701	22.3987	32.6889	62.5079	60.0847	69.2535	50.9676	43.4137	65.834	24.4333	34.8235	53.6433	47.5757	51.8014	17.6542	83.3399	28.7213	27.6543	6.20866	232.738	444.092	47.1646	253.707	283.642	156.814	50.9823	150.619
1179	ENSGALG00000054675	19.3139	15.1991	21.5268	4.16719	0	7.38703	0	0	0	0	0	4.47027	0	0	0	0	0	0	0	0	0	0	0	0	0	0	0
1180	ENSGALG00000050758	0	6.39963	4.78374	0	21.0824	10.1572	32.1318	33.0771	2.02566	7.23949	14.6625	14.5284	11.6512	33.8295	89.532	36.0853	17.7798	36.5037	20.3999	24.1641	12.4845	13.1013	36.7691	60.7805	39.9721	13.042	0
1181	ENSGALG00000048038	37.7081	25.5985	24.716	42.7137	22.1365	14.7741	21.0519	33.0771	26.3336	11.7642	48.5697	33.527	11.6512	37.001	46.6575	40.3812	17.7798	56.4148	15.0782	12.7179	47.2628	10.481	13.482	18.813	43.0469	47.4254	29.8523
1182	ENSGALG00000008802	0	0	0	0	0	0	0	0	0	0	0	0	0	0	0	0	0	0	0	0	1.7835	0	0	0	0	0	0
1183	ENSGALG00000053313	1.83942	1.59991	0	0	0	0.923379	1.10799	0	0	0	0.916409	1.11757	0	0	0	0	1.36768	3.31852	0.886951	0	0	0	0	0	0	0	1.35692
1184	ENSGALG00000053312	0	0	0	0	0	0	0	0	0	0	0	0	0	0	0	0	0	0	2.66085	0	0	0	0	0	0	0	0
1185	ENSGALG00000053311	3.67884	0	0	0	0	0	0	0	0	0	0	0	0	0	0	0	0	0	0	0	0	0	0	0	0	0	0
1186	ENSGALG00000053319	6.43797	0	1.59458	0	0	0	0	0	0	0	4.58204	0	0	5.28586	0	0	0	0	0	0	0	5.24051	3.67691	2.89431	0	0	1.35692
1187	ENSGALG00000037050	7.35768	12.7993	5.58103	8.33438	99.087	12.0039	8.86394	24.8078	13.1668	27.1481	9.16409	68.1717	23.3024	35.9438	30.2644	53.2688	19.1475	18.8049	16.8521	30.5231	11.5928	387.798	25.7384	0	247.52	1389.56	2054.38
1188	ENSGALG00000021686	33.1095	35.198	74.9453	39.5883	34.7859	29.5481	59.8316	103.366	79.0008	40.7221	10.9969	48.0554	36.8954	56.0301	0	55.8463	142.239	66.3704	43.4606	10.1744	16.0515	241.064	35.5435	0	52.2713	165.989	141.12
1189	ENSGALG00000000615	274.993	182.39	192.944	187.524	205.553	176.365	113.015	138.51	110.399	147.505	92.5573	134.108	73.7909	68.7162	79.4439	116.848	210.623	77.4321	99.3385	73.764	83.8246	264.646	91.9228	88.2765	89.1686	111.45	192.683
1190	ENSGALG00000000618	228.088	9.59945	25.5133	197.942	213.986	254.853	146.255	22.7405	256.246	296.819	266.675	242.512	232.053	13.7432	302.644	403.812	13.6768	298.667	221.738	239.097	262.175	20.962	227.968	198.26	253.669	324.864	420.646
1191	ENSGALG00000000667	50.584	30.3983	57.4049	39.5883	84.3294	35.0884	16.6199	4.13464	10.1283	20.8135	23.8266	11.1757	4.85466	2.11434	0	7.73257	9.57376	38.7161	7.09561	0	8.91751	49.7849	12.2564	43.4147	109.155	0	6.78462
1192	ENSGALG00000026153	15.6351	35.9979	44.6483	20.836	69.5718	28.6248	35.4558	45.481	30.3849	0	7.33127	6.70541	7.76746	2.11434	0	0	13.6768	7.74321	19.5129	21.6205	3.56701	10.481	2.45127	8.68293	9.22434	49.7967	17.64
1193	ENSGALG00000021685	103.007	108.794	75.7426	25.0031	212.932	139.43	366.745	208.799	361.58	162.888	153.04	234.689	99.0351	161.747	368.216	64.438	284.478	102.874	503.788	153.887	239.881	55.0254	79.6664	33.2846	93.7808	224.085	259.172
1194	ENSGALG00000027365	26.6716	96.7945	35.0808	46.8809	63.2471	59.0963	22.1598	41.3464	34.4362	83.2541	50.4025	70.4068	51.4594	111.003	37.8304	61.8605	47.8688	100.662	161.425	76.3076	71.3401	91.709	61.2818	73.8049	66.1078	34.3834	35.28
1195	ENSGALG00000031548	7.35768	6.39963	9.56749	0	3.16235	2.77014	12.1879	0	3.03849	7.23949	21.9938	3.3527	0	10.5717	0	11.1693	0	0	1.7739	7.63076	9.80927	0	6.12818	20.2602	0	0	6.78462
1196	ENSGALG00000000672	22.9927	32.7981	50.2293	48.9645	82.2212	54.4794	19.9439	57.8849	71.911	71.4899	25.6594	53.6433	77.6746	33.8295	37.8304	57.5647	134.033	66.3704	39.0258	57.2307	46.3711	83.8482	19.6102	34.7317	46.1217	42.6829	113.982
1197	ENSGALG00000008937	240.964	239.186	239.187	228.154	273.016	249.312	227.138	111.635	285.618	314.013	430.712	340.858	308.756	555.015	793.178	395.22	128.562	636.049	324.624	237.825	280.01	167.696	383.624	264.829	379.735	343.834	223.892
1198	ENSGALG00000008942	104.847	176.79	121.188	147.935	371.049	112.652	332.398	109.568	113.437	199.991	119.133	89.4055	669.943	109.946	424.962	109.115	136.768	253.314	274.068	213.661	237.206	133.633	60.0562	121.561	103.005	116.192	100.412
1199	ENSGALG00000008944	104.847	101.594	131.553	130.225	148.631	133.89	57.6156	43.4137	74.9494	116.737	129.214	78.2298	133.018	78.2307	61.7897	102.242	60.1779	222.341	109.982	115.733	117.711	41.9241	158.107	175.106	69.1825	52.1679	66.4893
1200	ENSGALG00000008957	225.329	147.992	170.62	815.728	715.746	120.963	551.78	510.628	460.838	520.338	386.724	435.852	650.525	348.867	525.843	414.122	540.234	179.2	369.859	251.815	361.159	267.266	341.953	454.407	267.506	235.941	275.455
1201	ENSGALG00000034948	148.993	153.591	86.9047	101.054	188.687	94.1847	74.2355	82.6927	60.7698	26.2431	76.0619	25.7041	54.3722	82.4594	31.5254	38.6628	27.3536	40.9284	77.1647	80.123	47.2628	41.9241	51.4767	57.8862	16.9113	41.4972	23.0677
1202	ENSGALG00000037375	1248.97	1302.33	1359.38	2599.29	1944.85	2070.22	2232.6	1017.12	1703.58	2075.92	1437.85	678.364	3232.23	2036.11	1615.36	1669.37	1743.79	2983.35	1353.49	1298.5	1443.75	1794.88	2603.25	2506.47	1422.09	2198.17	1891.55
1203	ENSGALG00000043013	7.35768	5.59968	3.18916	0	5.27059	0	0	0	0	0	0	0	0	0	0	0	0	0	0	0	0	0	3.67691	0	0	0	0
1204	ENSGALG00000047102	10.1168	11.9993	10.3648	14.5852	20.0282	16.6208	6.64795	6.20195	8.10264	5.42962	13.7461	3.3527	0	7.4002	0	0	5.47072	0	14.1912	0	2.67525	13.1013	4.90255	17.3659	0	0	0
1205	ENSGALG00000050552	122.321	105.594	29.4998	114.598	88.5459	25.8546	156.227	252.213	198.515	6.33455	21.0774	356.504	149.524	13.7432	239.593	335.937	17.7798	79.6445	174.729	24.1641	24.0773	170.317	11.0307	224.309	107.617	285.738	493.92
1206	ENSGALG00000041390	240.964	225.587	314.93	238.572	309.911	271.474	397.769	758.706	384.876	156.554	138.378	198.927	179.622	192.405	218.156	184.722	444.496	123.891	159.651	251.815	254.149	353.735	180.169	11.5772	139.902	245.426	306.665
1207	ENSGALG00000008930	584.016	746.357	616.306	370.88	495.435	394.283	486.409	252.213	695.814	0.904936	3317.4	2257.49	617.513	895.424	1580.05	577.365	428.084	865.027	274.068	876.266	576.071	162.456	511.091	329.951	621.106	630.758	379.939
1208	ENSGALG00000008931	8.27739	128.793	408.213	362.546	411.106	493.085	463.141	731.831	958.137	367.404	398.638	533.08	257.297	645.932	733.911	337.655	328.243	393.798	286.485	120.82	292.494	558.115	346.855	374.813	262.894	315.379	308.022
1209	ENSGALG00000049652	2075.78	0	1193.54	215.652	2481.39	4249.39	0	14403	5157.33	1028.91	0	1721.05	1202.01	1469.47	804.527	0	5980.87	1337.36	714.883	0	1013.92	102.19	0	518.082	112.229	2269.31	1736.86
1210	ENSGALG00000021451	1156.99	0	746.264	41.6719	918.136	1224.4	179.495	3808	380.824	382.788	0	474.966	467.018	433.44	0	2.57752	1001.14	433.62	545.475	0	119.495	0	6.12818	81.0407	24.5982	626.015	192.683
1211	ENSGALG00000053446	6.43797	16.799	2.39187	34.3793	20.0282	21.2377	3.32398	74.4235	0	0	0	0	2.9128	0	0	0	10.9414	9.95556	0	0	0	31.4431	0	2.89431	52.2713	20.1558	39.3508
1212	ENSGALG00000052887	34.949	0	13.5539	116.681	232.96	70.1768	57.6156	2480.78	152.937	9.9543	0	46.9379	14.564	11.6289	0	5.15504	339.185	111.723	0	24.1641	0	791.317	175.266	0	982.392	3379.06	1894.27
1213	ENSGALG00000054926	14471.6	5126.11	6997.82	58960.5	24217.3	27562.9	3947.78	3092.71	1047.27	9.04936	38.4892	179.928	39.8082	0	63.0507	7.73257	80.6932	26.5482	46.1215	113.19	133.763	12519.6	3311.67	753.968	13656.6	6672.75	11489.1
1214	ENSGALG00000049254	41.3869	8.7995	1.59458	5.20899	0	2.77014	14.4039	0	0	0	0	4.47027	0	4.22869	0	0	0	0	0	0	0	0	0	0	81.4817	0	0
1215	ENSGALG00000030055	147.154	183.989	235.201	323.999	442.729	273.32	110.799	328.704	302.836	190.941	151.207	79.3473	166.029	124.746	145.017	110.833	243.447	165.926	196.903	67.4051	108.794	172.937	79.6664	112.878	127.603	81.8088	130.265
1216	ENSGALG00000001791	51.5037	126.393	269.484	358.378	315.181	228.998	438.765	727.696	352.465	7.23949	330.824	244.747	381.576	352.038	63.0507	517.223	899.934	237.827	247.459	203.487	219.371	1006.18	432.65	588.992	289.029	873.813	514.274
1217	ENSGALG00000001824	1156.99	1152.73	1088.3	17548	20293.9	9154.38	1132.37	5255.12	1243.76	47.9616	131.046	326.33	842.769	328.78	796.961	166.68	1315.71	651.536	959.681	878.81	971.117	4312.94	1168.03	630.96	3391.48	3984.92	2104.59
1218	ENSGALG00000001817	326.497	323.981	1329.88	1257.45	1344	1200.39	1129.04	1829.58	1083.73	1263.29	1088.69	806.884	1277.75	1081.49	1846.13	668.437	1490.77	1174.76	1333.09	890.256	1000.55	1632.42	1335.94	1024.59	1123.83	1538.95	1460.05
1219	ENSGALG00000015928	3.67884	0	0	0	0	0	0	0	0	0	0	0	0	0	0	0	0	0	0	0	0	0	0	0	0	0	0
1220	ENSGALG00000054399	0	0	0	5.20899	0	0	0	0	0	0	0	0	0	0	0	0	0	0	0	2.54359	0	0	0	0	0	0	0
1221	ENSGALG00000007862	0	1.59991	0	0	0	2.77014	0	0	0	0	2.74923	0	0	3.17151	0	2.57752	0	0	0	0	0	0	0	0	0	0	0
1222	ENSGALG00000007017	1670.19	1390.32	1415.99	1468.93	1255.45	1373.07	1318.51	2032.17	1316.68	1065.11	1275.64	1364.55	1120.46	1770.76	1017.64	1264.7	2063.83	1143.78	1459.92	1358.28	1278.77	2269.14	1371.49	1426.9	1169.95	1479.67	1816.92
1223	ENSGALG00000007819	91.971	137.592	82.9182	67.7168	173.929	62.7898	32.1318	80.6254	55.7057	68.7751	42.1548	90.523	69.9071	29.6008	23.9593	56.7055	34.192	60.8395	60.3127	61.0461	39.2371	15.7215	41.6717	57.8862	36.8974	34.3834	86.8431
1224	ENSGALG00000007798	63.46	23.9986	47.8374	61.4661	29.5153	43.3988	33.2398	33.0771	74.9494	34.3876	45.8204	139.696	29.128	64.4875	40.3525	105.678	43.7658	154.864	36.365	69.9487	61.5308	26.2026	99.2766	63.6748	72.2573	69.9525	96.3416
1225	ENSGALG00000007804	795.549	771.956	640.224	411.51	414.268	436.758	647.068	256.347	633.019	413.556	520.52	483.907	271.861	299.18	175.281	492.307	229.77	319.684	506.449	640.984	712.509	298.709	741.51	616.488	568.834	525.236	693.388
1226	ENSGALG00000006926	3.67884	6.39963	0	0	0	0	0	0	0	0	0	0	0	0	0	0	0	0	0	0	0	0	0	0	0	0	0
1227	ENSGALG00000050962	0	0	0	0	0	0	0	0	0	0	0	0	0	0	0	0	1.36768	0	0	0	0	0	0	0	0	0	0
1228	ENSGALG00000026265	0	0.799954	3.98645	2.0836	2.10824	0	4.43197	2.06732	1.01283	0.904936	10.0805	4.47027	0	5.28586	0	1.71835	6.8384	2.21235	0	0	0.891751	0	3.67691	4.34147	4.61217	3.5569	0
1229	ENSGALG00000027111	0	0	0	0	0	0	0	0	0	0	0	0	2.9128	0	0	0	0	0	0	0	0	0	0	0	0	0	0
1230	ENSGALG00000037856	7.35768	8.7995	0	0	0	0	0	0	0	0	0	15.646	0	4.22869	0	3.4367	0	0	0	3.81538	13.3763	0	4.90255	4.34147	0	0	0
1231	ENSGALG00000017368	186.701	48.7972	153.877	168.771	171.821	125.58	169.523	111.635	8.10264	129.406	237.35	193.339	170.884	122.632	228.244	289.542	172.328	171.457	117.078	226.379	248.799	123.152	127.466	157.74	119.916	187.33	301.237
1232	ENSGALG00000000141	42.3066	38.3978	45.4456	141.684	83.2753	117.269	229.354	256.347	30.3849	1494.95	2701.57	2722.4	3962.37	2863.88	6690.94	2257.05	4332.81	2881.58	6714.22	2683.48	2109.88	9794.52	3654.85	4030.33	2318.38	2866.87	3301.39
1233	ENSGALG00000016744	0	3.19982	0	0	2.10824	0	6.64795	0	0	0	3.66563	2.23514	9.70932	0	0	0	0	0	0	0	0	0	0	0	0	0	0
1234	ENSGALG00000016740	0	0	0	0	2.10824	0	0	4.13464	0	0	0	0	0	0	0	0	0	0	0	0	0	0	0	0	0	0	0
1235	ENSGALG00000000122	4471.63	4217.36	4723.95	6860.24	5320.13	5154.3	7891.12	14998.4	9333.23	3862.27	4683.77	4664.73	3877.9	4893.65	6279.85	4340.55	9007.54	5279.76	4569.57	5313.55	4728.96	12336.2	4779.98	6736.51	6075.77	6044.37	6781.9
1236	ENSGALG00000030569	110.365	115.193	126.769	133.35	143.36	121.886	114.123	212.934	125.591	231.664	204.359	126.285	211.663	139.547	148.8	134.89	279.007	206.854	277.616	217.477	206.886	199.139	115.21	188.13	138.365	74.695	118.052
1237	ENSGALG00000038209	39.5475	39.1978	19.135	107.305	105.412	69.2535	25.4838	18.6059	71.911	63.3455	57.7338	8.94055	28.157	23.2578	27.7423	14.606	23.2506	30.9728	39.0258	45.7846	33.8866	41.9241	34.3178	86.8293	43.0469	28.4552	24.4246
1238	ENSGALG00000037170	0	4.79973	2.39187	7.29258	11.5953	2.77014	3.32398	8.26927	14.1796	12.6691	10.0805	11.1757	19.4186	37.001	44.1355	16.3243	49.2365	40.9284	21.2868	36.882	27.6443	10.481	29.4153	14.4716	23.0608	45.0541	28.4954
1239	ENSGALG00000000136	0	0	0	1.0418	0	0	0	0	2.02566	4.52468	0	0	10.6803	16.9147	0	6.87339	8.20608	4.42469	0	7.63076	5.35051	5.24051	0	2.89431	0	0	0
1240	ENSGALG00000026396	24.8322	26.3985	45.4456	956.37	385.807	915.069	190.575	740.1	1001.69	1540.2	877.003	1113.1	1232.11	2929.42	1276.15	1014.68	668.796	2428.05	840.83	287.425	1096.85	896.128	708.418	1654.1	1296.02	266.768	789.729
1241	ENSGALG00000052240	92.8907	135.992	169.026	169.813	173.929	211.454	124.095	235.674	135.719	50.6764	148.458	196.692	170.884	370.01	185.369	128.876	102.576	267.694	70.0691	204.759	156.948	81.2279	220.615	133.138	206.01	232.384	130.265
1242	ENSGALG00000017829	0	1.59991	2.39187	2.0836	0	0.923379	0	0	1.01283	0.904936	0.916409	1.11757	0	0	0	2.57752	4.10304	1.10617	0	3.81538	0	0	2.45127	1.44716	3.07478	0	0
1243	ENSGALG00000052929	0	0	0	0	0	0	0	0	0	0	0	0	0	0	0	0	0	0	1.7739	0	0	0	0	0	0	0	0
1244	ENSGALG00000054933	0	0	0	0	0	0	0	0	0	0	0	0	0	0	0	0	0	6.63704	0	0	0	0	0	0	0	0	0
1245	ENSGALG00000040416	0	0	2.39187	2.0836	0	0	0	0	0	0	0	0	0	0	0	0	0	0	0	0	0	0	0	0	0	0	0
1246	ENSGALG00000015216	0	11.1994	0	6.25079	0	11.0806	29.9158	0	4.05132	27.1481	25.6594	12.2932	25.2442	7.4002	0	9.45091	0	27.6543	36.365	19.0769	8.02576	0	17.1589	14.4716	9.22434	7.11381	2.71385
1247	ENSGALG00000015073	1080.66	943.946	862.668	1177.23	872.809	931.69	749.003	1263.13	949.022	1056.97	898.997	1048.28	511.681	463.041	221.939	629.774	1377.25	527.644	730.848	1095.01	1095.96	1186.98	654.49	714.895	784.069	794.375	782.945
1248	ENSGALG00000015069	527.913	410.377	564.482	451.098	630.362	617.741	463.141	498.224	630.993	350.21	307.913	290.568	271.861	243.149	248.42	225.963	346.023	297.561	440.815	167.877	214.02	306.57	261.061	273.512	358.212	235.941	260.529
1249	ENSGALG00000028971	2099.7	1741.5	2120.79	2191.94	2287.44	2504.2	2434.26	3729.44	2123.91	1602.64	1614.71	1394.73	2124.4	1569.9	1981.05	2801.77	4688.41	2423.62	2092.32	2025.97	2209.76	4166.21	1546.75	2041.94	2286.1	2628.55	2979.8
1250	ENSGALG00000042796	457.096	484.772	483.158	594.866	425.863	379.509	269.242	347.309	407.158	426.225	358.316	567.725	601.978	335.123	324.081	575.647	488.262	505.521	386.711	558.317	580.53	408.76	411.814	564.391	450.455	489.667	525.129
1251	ENSGALG00000052994	53.3432	31.1982	70.1616	39.5883	50.5976	46.169	27.6998	47.5483	53.68	16.2888	13.7461	16.7635	28.157	17.9719	20.1762	18.0427	28.7213	73.0074	3.5478	13.9897	61.5308	36.6836	9.80509	8.68293	3.07478	9.48508	2.71385
1252	ENSGALG00000003536	244.643	322.382	311.741	292.745	341.534	341.65	339.046	124.039	317.016	270.576	275.839	56.996	319.437	265.35	335.43	195.032	195.578	550.874	294.468	337.025	227.397	91.709	143.4	193.919	141.44	56.9105	80.0585
1253	ENSGALG00000003464	9.1971	12.7993	3.98645	5.20899	12.6494	4.6169	8.86394	64.0869	15.1925	51.5813	95.3065	138.578	34.9536	46.5156	262.291	72.1706	19.1475	25.442	47.0084	54.6871	54.3968	44.5444	22.0615	27.496	122.991	21.3414	28.4954
1254	ENSGALG00000003475	1449.46	2191.07	475.185	112.514	929.732	624.204	2423.18	8248.6	3513.51	7036.78	8601.41	8607.51	5206.14	3214.86	5382.01	811.919	4205.62	3421.39	18874.3	4853.17	13210.4	4291.98	3032.23	2280.72	1543.54	3498.81	3404.52
1255	ENSGALG00000014997	920.629	720.759	975.086	1421.01	1200.64	1328.74	614.936	766.975	620.865	239.808	767.951	567.725	369.925	552.901	659.511	195.892	473.217	390.479	521.527	433.682	573.396	238.443	314.989	214.179	496.577	1203.42	622.828
1256	ENSGALG00000053632	2.75913	3.99977	0	6.25079	0	0	0	0	0	1.80987	0	0	2.9128	0	0	3.4367	5.47072	8.84938	4.43476	5.08718	6.24226	18.3418	0	0	39.9721	64.0243	103.126
1257	ENSGALG00000032247	594.132	1059.94	749.453	671.959	984.546	783.949	2599.35	1759.29	1265.03	1407.18	871.505	898.525	668.972	450.355	780.568	632.352	794.622	440.257	2430.25	2177.31	2648.5	1283.93	941.289	562.943	3342.29	3047.08	2982.52
1258	ENSGALG00000015006	48.7446	26.3985	71.7562	42.7137	33.7318	24.0079	43.2117	37.2117	74.9494	56.106	79.7276	118.462	66.0234	140.604	7.56609	40.3812	46.5011	61.9457	21.2868	21.6205	29.4278	26.2026	89.4715	44.8618	109.155	33.1978	33.9231
1259	ENSGALG00000023821	29.4307	15.1991	35.0808	70.8422	80.1129	81.2574	67.5875	130.241	74.9494	552.916	173.201	198.927	152.436	168.09	201.762	114.27	169.592	101.768	137.477	85.2102	62.4226	157.215	88.2458	23.1545	63.033	139.905	44.7785
1260	ENSGALG00000003403	11.0365	9.59945	2.39187	0	12.6494	0	11.0799	0	0	0	0	0	0	0	0	0	0	5.53086	0	6.35897	0	0	0	0	0	0	0
1261	ENSGALG00000015038	32.1898	51.1971	49.432	36.4629	26.3529	40.6287	22.1598	4.13464	3.03849	4.52468	9.16409	1.11757	19.4186	0	0	31.7894	0	0	0	11.4461	0	0	1.22564	0	0	0	0
1262	ENSGALG00000015059	1261.84	1077.54	1023.72	1014.71	1199.59	1156.07	1067	926.159	850.777	923.035	641.486	352.034	934.037	631.131	721.3	557.604	987.465	692.464	870.986	680.41	872.133	841.102	628.752	496.374	570.372	394.816	592.976
1263	ENSGALG00000051265	0	0	0	0	1.05412	0	0	0	0	0	0	0	0	0	0	0	0	0	0	0	0	0	0	0	0	0	0
1264	ENSGALG00000051264	0	0	0	0	0	0	0	0	2.02566	0	0	0	0	0	0	0	0	0	0	0	0	0	0	0	23.0608	4.74254	0
1265	ENSGALG00000051881	0	0	0	0	2.10824	0	0	0	0	0	7.33127	0	9.70932	9.51454	20.1762	11.1693	0	0	0	0	0	5.24051	3.67691	0	0	0	0
1266	ENSGALG00000051880	5.51826	0	1.59458	0	0	0	0	4.13464	0	0	0	0	0	0	0	0	15.0445	7.74321	0	0	1.7835	0	0	2.89431	6.14956	0	0
1267	ENSGALG00000045173	6.43797	0	22.3241	2.0836	0	3.69352	56.5076	55.8176	82.0393	66.9653	89.8081	327.447	99.0351	123.689	46.6575	97.0867	124.459	92.9185	149.895	86.482	147.139	204.38	174.04	83.935	13.8365	137.534	179.114
1268	ENSGALG00000051884	0	0	0	0	0	0	2.21598	0	0	0	0	0	0	0	0	0	0	0	0	0	0	0	0	0	0	0	0
1269	ENSGALG00000050139	0.91971	1.59991	0.797291	0	0	1.84676	2.21598	2.06732	3.03849	0	0	0	0.970932	2.11434	0	1.71835	0	0	0	0	2.67525	0	0	1.44716	1.53739	0	2.71385
1270	ENSGALG00000050134	0	0.799954	0	0	0	0	0	0	0	0	0	0	0	0	0	0	0	0	0	0	0	0	0	0	0	0	1.35692
1271	ENSGALG00000047163	304.424	279.984	271.079	293.787	259.313	337.957	237.11	415.531	340.311	173.748	252.012	269.334	244.675	353.095	261.03	325.627	484.159	300.879	312.207	329.395	307.654	303.95	273.317	269.171	287.492	330.792	295.809
1272	ENSGALG00000008057	296.146	335.981	432.929	426.095	360.508	378.586	358.99	401.06	378.799	367.404	305.164	333.035	466.047	365.781	443.877	282.668	324.14	478.973	376.954	499.815	275.551	96.9495	280.671	225.756	182.949	275.067	223.892
1273	ENSGALG00000008023	219.811	112.794	287.025	182.315	172.875	180.982	240.434	179.857	187.374	165.603	180.533	124.05	277.687	155.404	182.847	97.0867	173.695	168.138	268.746	204.759	288.036	138.874	110.307	144.716	161.426	139.905	132.979
1274	ENSGALG00000008034	197.738	250.386	272.673	177.106	181.308	167.132	346.802	305.963	268.4	211.755	152.124	215.691	392.257	288.608	250.942	158.947	426.716	442.469	1367.68	1377.35	909.586	207	250.03	357.447	273.655	147.019	297.166
1275	ENSGALG00000049838	111.285	187.989	168.228	197.942	128.602	132.967	175.063	152.982	165.091	201.801	76.9783	119.58	267.006	109.946	142.495	118.566	198.314	207.961	247.459	144.984	133.763	128.393	62.5075	140.374	72.2573	46.2398	77.3446
1276	ENSGALG00000052276	0	3.19982	0	0	0	0	3.32398	6.20195	9.11547	0	0	11.1757	7.76746	0	0	0	0	4.42469	0	3.81538	0	7.86077	0	0	6.14956	0	4.07077
1277	ENSGALG00000050158	20.2336	12.7993	103.648	101.054	105.412	107.112	69.8035	72.3561	72.9238	57.011	68.7307	58.1135	100.977	99.3741	192.935	101.383	101.208	90.7062	64.7474	50.8718	63.3144	110.051	53.928	44.8618	109.155	54.5392	70.56
1278	ENSGALG00000054310	86.4527	57.5967	106.04	91.6782	99.087	100.648	141.823	210.866	120.527	57.011	106.303	119.58	134.96	42.2869	387.132	90.2133	188.74	99.5556	125.947	97.9281	124.845	222.722	112.759	125.903	133.753	74.695	139.763
1279	ENSGALG00000047339	4.59855	0	0	0	0	0	0	10.3366	0	1.80987	0	0	0	0	0	1.71835	0	0	0	0	0	0	0	0	0	0	0
1280	ENSGALG00000051337	0	0	0	0	0	0	373.393	578.849	322.08	197.276	0	35.7622	0	3.17151	0	336.796	0	32.079	0	3.81538	89.1751	10.481	0	31.8374	175.262	2.37127	13.5692
1281	ENSGALG00000009737	0	0	0	0	0	0	0	0	0	0	0	0	0	0	2.52203	0	0	0	0	0	0	0	2.45127	0	0	0	0
1282	ENSGALG00000004360	0	0	0	0	4.21647	0	0	10.3366	9.11547	10.8592	10.0805	27.9392	10.6803	12.6861	15.1322	39.522	38.2951	13.2741	9.75646	50.8718	44.5876	99.5697	41.6717	14.4716	33.8226	54.5392	154.689
1283	ENSGALG00000036161	0	0	0	0	0	0	0	0	2.02566	0	0	0	0	0	0	0	0	0	0	0	0	0	0	0	0	0	0
1284	ENSGALG00000042837	0	0	0	0	0	0	0	0	0	0	0	0	4.85466	0	0	0	0	0	0	0	0	0	0	0	0	0	0
1285	ENSGALG00000045823	0	0	0	0	0	0	0	0	0	0	0	0	0	0	0	4.29587	0	0	0	0	0	0	0	0	0	0	0
1286	ENSGALG00000042095	162.789	98.3944	233.606	134.392	134.927	239.155	505.245	1110.15	586.429	332.111	461.87	650.425	517.507	682.933	634.29	802.468	764.533	592.909	329.059	400.615	439.633	453.304	308.86	342.976	364.361	365.176	291.739
1287	ENSGALG00000051119	6.43797	1.59991	0	39.5883	7.37882	23.0845	75.3435	225.338	0	24.4333	32.9907	81.5825	58.2559	77.1735	0	0	27.3536	14.3802	0	33.0666	137.33	0	7.35382	15.9187	0	0	0
1288	ENSGALG00000030372	0	0	0	0	9.48706	0	0	0	0	0	0	5.58784	2.9128	10.5717	0	3.4367	0	0	2.66085	0	0	0	0	0	0	0	0
1289	ENSGALG00000054449	519.636	255.185	338.051	433.388	380.536	349.037	468.681	564.378	756.584	205.42	256.594	322.977	165.058	94.0883	121.057	323.049	437.658	121.679	329.946	305.231	330.84	568.596	147.076	201.155	252.132	277.439	451.856
1290	ENSGALG00000038231	10.1168	0	0.797291	20.836	5.27059	11.0806	0	0	12.154	1.80987	0	7.82298	1.94186	0	0	6.87339	0	0	0	0	0	0	0	0	0	0	0
1291	ENSGALG00000043885	0	0	0	22.9195	8.43294	1.84676	0	0	2.02566	28.958	0	20.1162	10.6803	0	0	6.87339	0	0	0	0	0	0	0	0	0	0	0
1292	ENSGALG00000036086	131.518	211.988	105.242	21.8778	306.748	174.519	295.834	248.078	640.109	551.106	286.836	1117.57	274.774	160.69	736.433	451.066	417.143	152.652	660.779	726.194	592.123	1262.96	303.958	674.374	967.018	337.906	328.375
1293	ENSGALG00000031193	63.46	74.3957	159.458	101.054	124.386	172.672	227.138	142.645	268.4	155.649	122.799	74.8771	248.559	135.318	464.053	172.694	180.534	240.04	275.842	170.42	189.051	296.089	118.887	154.846	212.16	96.0364	202.182
1294	ENSGALG00000039887	2201.78	1320.72	2134.35	2593.03	2253.7	3091.47	6622.47	13662.9	10194.1	6991.54	7687.75	10957.8	8254.87	5751.01	6875.05	8323.68	9149.78	3555.24	9242.92	7888.94	9242.11	24541.3	4542.21	5120.04	6289.46	9498.12	16481.2
1295	ENSGALG00000022137	11.9562	15.9991	11.1621	14.5852	17.92	22.1611	8.86394	55.8176	26.3336	20.8135	31.1579	41.35	20.3896	20.0863	50.4406	12.8876	30.089	37.6099	21.2868	25.4359	31.2113	41.9241	15.9333	26.0488	10.7617	7.11381	21.7108
1296	ENSGALG00000054148	0	0	0	0	0	0	0	0	0	0	0	0	0	0	0	0	0	0	1.7739	0	0	0	0	0	0	0	0
1297	ENSGALG00000031305	0	0	0	0	0	0	0	0	0	0.904936	0	0	0	1.05717	0	0	0	0	0	0	0	0	0	0	0	0	0
1298	ENSGALG00000012882	624.483	720.759	597.171	505.272	651.445	628.821	732.383	322.502	557.057	315.823	323.492	204.515	529.158	323.495	379.565	373.741	529.292	409.284	448.797	309.046	288.927	230.583	714.546	361.789	455.067	781.333	419.289
1299	ENSGALG00000009940	3389.13	3504.6	3389.28	1750.22	1922.71	2361.08	1724.04	2073.52	1842.34	1713.04	1235.32	1325.44	1182.6	1492.73	1576.27	1238.07	1537.27	1265.46	1340.18	740.184	905.128	1055.96	978.058	933.415	1368.28	1441.73	1021.76
1300	ENSGALG00000053128	9.1971	2.39986	7.17562	7.29258	3.16235	4.6169	4.43197	0	0	11.7642	20.161	17.8811	4.85466	38.0582	0	37.8037	15.0445	9.95556	18.626	22.8923	0	47.1646	25.7384	43.4147	30.7478	16.5989	4.07077
1301	ENSGALG00000049477	9.1971	3.99977	7.97291	13.5434	8.43294	13.8507	13.2959	22.7405	26.3336	28.053	8.24768	11.1757	29.128	89.8596	47.9186	61.8605	60.1779	21.0173	32.8172	2.54359	23.1855	15.7215	69.8613	56.4391	50.7339	11.8563	25.7815
1302	ENSGALG00000009942	324.657	449.574	341.24	387.549	358.4	301.022	239.326	272.886	290.682	276.005	372.978	368.797	357.303	344.638	422.44	617.746	155.916	256.632	289.146	339.569	319.247	285.608	365.24	369.025	355.137	302.337	200.825
1303	ENSGALG00000009945	39.5475	39.1978	23.1214	19.7942	56.9223	14.7741	14.4039	24.8078	0	11.7642	8.24768	25.7041	16.5058	41.2297	11.3491	27.4936	34.192	6.63704	17.739	36.882	8.02576	10.481	28.1896	26.0488	27.673	13.042	12.2123
1304	ENSGALG00000019355	799.228	654.363	822.007	700.088	612.442	869.823	622.692	378.319	548.954	468.757	243.765	406.795	397.111	421.811	105.925	456.221	507.409	284.286	442.589	417.148	372.752	576.456	285.573	191.025	390.497	230.013	249.674
1305	ENSGALG00000009963	284.19	194.389	171.417	180.231	226.635	192.063	171.739	190.193	161.04	172.843	293.251	181.046	172.826	285.436	614.114	337.655	466.379	296.454	170.295	244.184	230.964	277.747	254.932	117.22	213.697	202.744	168.259
1306	ENSGALG00000009966	89.2118	115.993	101.256	95.8454	70.6259	83.1041	80.8834	12.4039	39.5004	57.011	82.4768	70.4068	71.849	33.8295	55.4846	24.0569	5.47072	68.5827	51.4432	73.764	63.3144	28.8228	20.8358	95.5123	26.1356	14.2276	31.2092
1307	ENSGALG00000009975	1063.18	792.755	611.522	358.378	426.918	440.452	526.296	657.407	518.569	269.671	461.87	601.252	329.146	316.094	54.2236	408.108	419.878	265.482	489.597	616.82	565.37	377.317	553.988	494.927	547.311	1325.54	1013.62
1308	ENSGALG00000047495	0	0	0	0	14.7576	0	0	0	0	0	0	1.11757	0	0	0	0	0	0	0	0	0	0	0	0	6.14956	0	0
1309	ENSGALG00000052215	0	0	0	0	2.10824	0	0	0	0	0	0	0	0	0	0	0	0	0	0	0	0	0	0	0	0	0	0
1310	ENSGALG00000052211	3.67884	0	0	0	0	0	0	0	0	11.7642	1.83282	2.23514	0	5.28586	0	1.71835	0	0	0	0	0	0	0	0	0	0	0
1311	ENSGALG00000051743	7.35768	0	0	0	0	0	0	0	0	0	0	0	0	0	0	2.57752	0	0	0	0	0	0	0	0	0	0	0
1312	ENSGALG00000051746	0	0	2.39187	0	0	0	0	0	0	0	0	0	0	0	0	0	0	0	0	0	0	0	0	0	0	0	0
1313	ENSGALG00000051749	6.43797	5.59968	0	4.16719	0	5.54028	0	0	5.06415	3.61974	3.66563	6.70541	2.9128	6.34303	0	0	4.10304	0	0	2.54359	4.45876	0	0	0	0	0	4.07077
1314	ENSGALG00000012061	4091.79	75150.9	72417.1	47119.5	2426.58	41818	38363.1	29229.8	33541.9	72671.8	24104.3	844.882	47534.9	25495.8	17949.3	37246.9	41212.3	55580.8	22449.6	15386.2	15951.6	24557	1540.63	1406.63	13873.4	17913.8	12086.1
1315	ENSGALG00000012067	15.6351	19.9989	23.1214	9.37618	3.16235	6.46366	3.32398	0	4.05132	5.42962	9.16409	0	2.9128	9.51454	0	3.4367	12.3091	0	1.7739	0	2.67525	0	1.22564	0	0	0	0
1316	ENSGALG00000012055	129.679	119.993	106.04	70.8422	111.736	104.342	122.987	109.568	82.0393	82.3492	61.3994	55.8784	24.2733	28.5436	41.6135	22.3385	72.4871	51.9901	14.1912	15.2615	5.35051	15.7215	52.7024	52.0976	79.9443	27.2696	66.4893
1317	ENSGALG00000012059	271.314	303.183	243.971	218.778	109.628	132.967	73.1275	53.7503	59.757	190.037	70.5635	74.8771	124.279	137.432	65.5728	97.0867	64.281	129.422	160.538	273.436	93.6339	34.0633	67.41	68.0163	47.6591	78.2519	33.9231
1318	ENSGALG00000012049	252.92	267.985	214.471	185.44	83.2753	78.4872	81.9914	59.9522	173.194	86.8739	68.7307	77.1122	130.105	154.347	103.403	107.397	76.5901	289.817	238.59	80.123	90.9586	107.43	74.7638	195.366	293.641	91.2939	69.2031
1319	ENSGALG00000012052	89.2118	98.3944	92.4857	88.5528	79.0588	98.8016	104.151	47.5483	62.7955	98.638	43.0712	48.0554	107.773	101.488	3.78304	70.4523	38.2951	58.6272	56.7649	62.3179	82.0411	41.9241	75.9895	52.0976	69.1825	40.3116	48.8492
1320	ENSGALG00000011813	164.628	227.987	157.066	191.691	228.744	93.2613	142.931	146.78	127.617	145.695	129.214	61.4662	103.89	26.4293	27.7423	36.0853	131.297	103.98	258.99	137.354	167.649	199.139	80.892	101.301	232.146	64.0243	69.2031
1321	ENSGALG00000012045	78.1753	50.3971	76.5399	58.3407	23.1906	27.7014	40.9957	16.5385	29.3721	43.4369	24.743	14.5284	7.76746	14.8004	8.8271	6.01422	41.0304	19.9111	1.7739	15.2615	6.24226	230.583	9.80509	0	144.515	59.2817	207.609
1322	ENSGALG00000026422	183.942	312.782	258.322	179.189	326.776	255.776	132.959	171.587	390.953	1132.98	711.133	768.887	796.164	688.219	619.158	896.118	218.829	986.706	1279.87	2441.84	2189.25	521.431	1000.12	986.96	444.306	579.775	544.126
1323	ENSGALG00000012072	357.767	431.175	365.159	313.581	407.943	368.428	395.553	165.385	490.21	4512.01	3171.69	2123.38	2375.87	1897.62	1772.99	1398.74	433.555	2023.19	3715.44	1779.24	1966.31	416.621	1937.73	1069.45	531.937	1511.68	791.086
1324	ENSGALG00000002525	245.562	254.385	173.012	252.115	169.713	120.039	443.197	130.241	370.696	1413.51	368.396	276.039	100.006	142.718	84.488	310.162	49.2365	143.802	59.4257	31.7948	34.7783	78.6077	69.8613	179.447	170.65	266.768	145.191
1325	ENSGALG00000047218	0	0	0.797291	1.0418	0	0	0	2.06732	0	0.904936	0	0	0	0	0	0	0	0	0	1.27179	0	0	0	0	0	0	0
1326	ENSGALG00000002507	6554.77	6813.21	5525.22	7727.01	7413.61	8839.51	15078.7	10477.2	23433.9	21779.1	19862.2	11588.1	10690	31655.9	17342.7	20918.3	5008.45	9846.05	7720.02	10325.7	11467.9	2903.24	16261.7	13797.2	7600.86	10979	6720.84
1327	ENSGALG00000048598	0	0	0	0	0	0	0	0	0	0	0	8.94055	10.6803	0	0	0	0	0	0	0	0	0	0	2.89431	0	0	0
1328	ENSGALG00000002496	7.35768	8.7995	11.9594	6.25079	98.0329	3.69352	25.4838	12.4039	26.3336	55.2011	55.9009	29.0568	72.8199	33.8295	84.488	208.779	24.6182	69.6889	56.7649	45.7846	75.7989	44.5444	160.558	328.504	152.202	33.1978	71.9169
1329	ENSGALG00000002503	194.059	8.7995	127.567	129.183	334.155	116.346	141.823	165.385	142.809	14.479	17.4118	139.696	56.3141	158.576	113.491	183.863	50.6042	82.963	31.0433	125.908	89.1751	7.86077	185.071	232.992	109.155	98.4077	25.7815
1330	ENSGALG00000002479	4478.99	4886.92	4768.6	14473.7	11831.4	10223.7	21691.2	25911.8	35455.1	43597.1	31514.4	29680.4	22221.7	23402.6	19598.7	23515.6	11811.3	18030.6	15503.9	27192.2	35623.7	13295.2	41882.5	41391.5	44887.2	32444.9	32737.1
1331	ENSGALG00000050806	2527.36	2322.27	2089.7	569.863	1228.05	3378.65	2532.87	13493.4	4614.45	8056.64	10973.1	9158.47	13948.4	23212.3	16016.1	23557.7	27147.1	9573.93	21443.8	32161.1	39540.3	30719.9	35795.9	26086.4	24768.9	19585.5	22908.9
1332	ENSGALG00000002543	148.073	141.592	151.485	194.816	195.012	192.986	170.631	148.847	169.143	217.185	220.855	175.458	161.175	156.461	235.81	143.482	97.1053	158.183	160.538	188.225	220.263	133.633	132.369	162.081	96.8556	74.695	107.197
1333	ENSGALG00000002555	4.59855	35.9979	2.39187	123.974	166.551	78.4872	13.2959	4.13464	4.05132	3.61974	2.74923	0	0	0	0	0	0	0	0	0	0	0	0	0	0	0	0
1334	ENSGALG00000049463	0	0	0	0	0	0	0	0	0	0	3.66563	0	1.94186	4.22869	0	0	5.47072	0	4.43476	0	1.7835	13.1013	0	0	0	0	6.78462
1335	ENSGALG00000049460	0	0	0	0	3.16235	0	7.75595	0	6.07698	0	0	0	0	0	0	0	0	0	0	0	0	0	0	0	0	0	0
1336	ENSGALG00000002886	0	0	0	0	4.21647	0	0	0	0	0	0	0	0	0	0	0	0	0	0	0	0	0	0	4.34147	0	0	0
1337	ENSGALG00000007131	2444.59	1668.7	1762.81	1262.66	1220.67	1255.8	852.046	678.08	819.38	523.958	989.721	974.519	698.1	820.365	1132.39	746.622	340.552	569.679	676.744	681.681	532.376	330.152	1065.08	717.789	670.302	1170.22	1088.25
1338	ENSGALG00000007128	5684.72	5126.91	5170.43	4226.57	3943.45	4784.95	3232.01	1521.55	3170.16	3714.76	3604.24	5568.84	3131.26	3442.15	4791.86	2696.95	1690.45	3419.18	5455.64	4869.7	5382.61	5429.17	5413.64	7131.58	5093.37	4564.69	6103.44
1339	ENSGALG00000007123	34.0293	34.398	22.3241	25.0031	33.7318	64.6366	56.5076	14.4712	75.9623	111.307	124.632	103.934	133.018	257.95	313.993	189.018	34.192	128.316	448.797	180.595	388.804	68.1267	308.86	198.26	75.3321	173.103	75.9877
1340	ENSGALG00000007110	34.949	11.9993	59.7968	84.3856	86.4376	358.271	8.86394	4.13464	25.3208	0	0	8.94055	0	0	0	6.87339	0	0	0	24.1641	4.45876	0	7.35382	0	3.07478	0	0
1341	ENSGALG00000052520	0	0	0	0	0	0	0	0	0	0	0	0	0	0	0	0	0	0	4.43476	0	0	0	0	0	0	0	0
1342	ENSGALG00000029329	0	3.19982	2.39187	3.12539	3.16235	0	0	6.20195	0	0	0	1.11757	0	10.5717	16.3932	6.01422	0	0	0	3.81538	0	0	0	4.34147	0	3.5569	16.2831
1343	ENSGALG00000007041	72.6571	109.594	68.567	75.0094	82.2212	73.8703	70.9115	0	83.0521	74.2047	163.121	106.169	73.7909	54.9729	128.624	45.5362	9.57376	79.6445	155.216	97.9281	116.819	10.481	58.8306	47.7561	115.304	46.2398	75.9877
1344	ENSGALG00000039333	0	0	1.59458	0	0	0	0	0	0	0	0	0	0	0	0	0	0	0	0	0	2.67525	0	0	0	0	0	0
1345	ENSGALG00000047965	0	1.59991	0	6.25079	23.1906	0	0	0	0	0	0	0	0	0	0	0	0	0	0	0	0	0	0	0	0	0	0
1346	ENSGALG00000054205	194.978	195.189	193.742	205.234	192.904	186.523	294.726	217.068	209.656	291.389	291.418	226.866	337.884	278.036	358.128	231.977	224.3	379.417	181.825	222.564	321.922	264.646	319.891	315.48	522.713	221.714	622.828
1347	ENSGALG00000032749	0	4.79973	2.39187	5.20899	3.16235	0	0	0	5.06415	1.80987	0	0	0	0	0	1.71835	0	0	0	0	0	0	0	7.23578	3.07478	0	0
1348	ENSGALG00000037880	6495.91	6221.24	5306.77	6219.53	4269.18	4410.06	2941.72	11858.1	6124.58	2151.94	2576.02	2517.88	2202.07	1576.24	1650.67	1264.7	2640.99	1486.7	1678.11	2299.4	2401.49	1092.65	1514.89	2151.92	1243.75	865.513	2232.14
1349	ENSGALG00000040136	21.1533	26.3985	7.97291	16.6688	39.0023	23.0845	34.3478	24.8078	64.8211	50.6764	84.3096	55.8784	75.7327	175.49	158.888	79.044	71.1194	94.0247	211.094	27.9795	143.572	115.291	153.205	127.35	72.2573	144.647	108.554
1350	ENSGALG00000041081	54.2629	109.594	74.9453	58.3407	82.2212	74.7937	88.6394	70.2888	58.7442	76.0146	88.8916	62.5838	100.977	72.9448	76.9219	72.1706	71.1194	65.2642	97.5646	136.082	149.814	60.2659	104.179	117.22	66.1078	60.4674	48.8492
1351	ENSGALG00000040397	17.4745	24.7986	32.6889	19.7942	8.43294	19.391	6.64795	12.4039	9.11547	9.9543	3.66563	5.58784	0	0	18.9152	11.1693	21.8829	9.95556	4.43476	0	7.13401	0	4.90255	10.1301	9.22434	0	5.42769
1352	ENSGALG00000037829	0	1.59991	0	0	0	0	0	8.26927	0	0	0	0	0	0	0	0	0	7.74321	0	0	0	0	0	0	0	0	0
1353	ENSGALG00000031018	14.7154	13.5992	14.3512	0	3.16235	7.38703	0	8.26927	2.02566	2.71481	0	4.47027	2.9128	0	0	0	0	0	3.5478	0	0	0	0	5.78862	4.61217	0	0
1354	ENSGALG00000053325	8.27739	4.79973	5.58103	0	2.10824	10.1572	14.4039	10.3366	15.1925	15.3839	6.41486	4.47027	8.73839	30.658	0	18.0427	28.7213	9.95556	7.98256	0	19.6185	28.8228	11.0307	39.0732	0	4.74254	18.9969
1355	ENSGALG00000035927	2578.87	2890.23	3475.39	3784.85	2859.82	3263.22	5876.79	4266.94	5208.99	7006.01	4105.51	3043.14	5885.79	3507.7	4310.15	3258.85	5078.2	6379.3	2633.36	2593.19	2064.4	1713.65	2381.41	2198.23	1374.43	1348.07	1218.52
1356	ENSGALG00000041800	2.75913	0	0	0	0	0	0	0	0	0	0	6.70541	0	0	0	0	0	8.84938	5.32171	0	0	0	0	0	0	0	0
1357	ENSGALG00000048629	0	0	0	0	0	1.84676	0	0	0	0	0	0	0	0	0	0	4.10304	8.84938	0	0	0	0	0	0	0	0	0
1358	ENSGALG00000054588	12.8759	0	6.37833	0	5.27059	22.1611	4.43197	4.13464	25.3208	32.5777	49.4861	70.4068	11.6512	37.001	35.3084	23.1977	42.3981	17.6988	33.7041	19.0769	18.7268	75.9874	23.2871	33.2846	36.8974	54.5392	39.3508
1359	ENSGALG00000048741	0	6.39963	0	0	2.10824	0	0	0	0	5.42962	7.33127	4.47027	0	8.45737	0	0	0	0	2.66085	0	4.45876	0	0	8.68293	10.7617	0	0
1360	ENSGALG00000045473	0	0	0	0	0	0	0	10.3366	4.05132	7.23949	15.5789	4.47027	0	27.4865	17.6542	12.0284	10.9414	0	19.5129	1.27179	1.7835	34.0633	0	0	9.22434	21.3414	21.7108
1361	ENSGALG00000055001	9.1971	4.79973	9.56749	0	8.43294	0	0	14.4712	16.2053	21.7185	21.9938	51.4081	27.1861	40.1725	15.1322	70.4523	20.5152	12.1679	102.886	12.7179	0	44.5444	34.3178	8.68293	9.22434	37.9403	8.14154
1362	ENSGALG00000032887	13.7956	5.59968	8.7702	5.20899	3.16235	18.4676	17.7279	6.20195	44.5645	26.2431	38.4892	52.5257	30.0989	85.6309	60.5287	27.4936	46.5011	22.1235	71.843	43.241	23.1855	141.494	36.7691	7.23578	33.8226	54.5392	63.7754
1363	ENSGALG00000048054	26.6716	0	4.78374	6.25079	0	0	0	6.20195	14.1796	15.3839	14.6625	11.1757	77.6746	27.4865	0	85.9174	28.7213	32.079	96.6777	7.63076	0	0	9.80509	0	7.68695	9.48508	23.0677
1364	ENSGALG00000052414	9.1971	0	0	0	0	3.69352	0	0	0	4.52468	14.6625	7.82298	20.3896	16.9147	0	85.0582	0	13.2741	48.7823	0	2.67525	26.2026	0	0	13.8365	13.042	6.78462
1365	ENSGALG00000051595	32.1898	44.7974	10.3648	15.627	10.5412	4.6169	15.5119	0	5.06415	20.8135	10.0805	10.0581	33.0117	8.45737	31.5254	21.4793	15.0445	11.0617	36.365	24.1641	20.5103	28.8228	12.2564	10.1301	9.22434	22.5271	20.3539
1366	ENSGALG00000053052	0	0	0	0	0	3.69352	0	6.20195	5.06415	9.9543	10.0805	10.0581	7.76746	19.0291	12.6101	12.8876	2.73536	3.31852	25.7216	0	3.56701	26.2026	17.1589	2.89431	0	15.4133	18.9969
1367	ENSGALG00000022896	4.59855	1.59991	0	0	0	0	0	0	0	0	0	0	0	0	0	0	0	0	0	0	0	0	0	0	0	0	0
1368	ENSGALG00000048785	0	0	0	0	0	0	0	0	0	0	0	0	0	0	0	0	0	0	1.7739	0	0	0	0	0	0	0	0
1369	ENSGALG00000048786	0	0	0	0	6.32471	0	0	0	0	0	0	3.3527	0	0	0	0	0	0	0	0	3.56701	0	0	0	0	0	0
1370	ENSGALG00000047610	343.971	594.366	404.226	912.615	483.84	400.747	603.856	212.934	268.4	272.386	465.536	426.911	383.518	163.862	59.2677	346.247	507.409	665.916	227.059	244.184	306.762	377.317	118.887	266.277	269.043	88.9226	325.662
1371	ENSGALG00000054294	109.445	115.993	255.93	80.2184	87.4918	217.918	198.331	357.646	205.605	57.9159	61.3994	220.161	277.687	194.52	45.3965	191.596	91.6346	209.067	205.773	57.2307	48.1546	199.139	51.4767	99.8537	247.52	243.055	123.48
1372	ENSGALG00000048783	0	0	0	2.0836	0	0	0	0	0	0	0	0	0	0	0	0	0	0	0	0	0	0	0	0	0	0	0
1373	ENSGALG00000050001	194.978	301.583	335.659	307.33	554.466	366.582	484.193	754.571	456.786	287.77	653.399	347.564	334.001	273.807	437.572	293.837	601.779	88.4938	402.676	337.025	393.262	1341.57	426.522	613.594	716.424	464.769	880.643
1374	ENSGALG00000050005	17.4745	7.19959	37.4727	8.33438	45.3271	15.6974	6.64795	0	10.1283	5.42962	6.41486	15.646	0	4.22869	6.30507	6.87339	6.8384	3.31852	1.7739	3.81538	7.13401	7.86077	8.57946	4.34147	4.61217	4.74254	4.07077
1375	ENSGALG00000054251	51.5037	151.991	273.471	14.5852	267.746	169.902	48.7517	169.52	22.2823	7.23949	223.604	102.816	21.3605	34.8867	32.7864	23.1977	314.567	32.079	22.1738	34.3384	70.4484	0	160.558	28.9431	27.673	207.486	113.982
1376	ENSGALG00000049504	0	3.99977	3.98645	0	9.48706	14.7741	14.4039	8.26927	13.1668	11.7642	0	11.1757	24.2733	9.51454	27.7423	18.0427	5.47072	14.3802	33.7041	27.9795	8.91751	39.3038	12.2564	18.813	3.07478	4.74254	14.9262
1377	ENSGALG00000053042	22.9927	0	3.18916	6.25079	4.21647	4.6169	0	0	9.11547	7.23949	11.9133	5.58784	15.5349	16.9147	0	18.9018	10.9414	11.0617	39.9128	0	12.4845	15.7215	4.90255	8.68293	10.7617	24.8983	20.3539
1378	ENSGALG00000049362	4.59855	12.7993	0	0	20.0282	0	15.5119	0	0	2.71481	3.66563	2.23514	38.8373	6.34303	0	25.7752	4.10304	0	29.2694	6.35897	0	41.9241	12.2564	14.4716	0	2.37127	17.64
1379	ENSGALG00000047182	24.8322	16.799	60.5941	10.418	12.6494	0	137.391	0	19.2438	35.2925	37.5728	11.1757	66.0234	0	22.6983	6.01422	9.57376	2.21235	7.09561	76.3076	5.35051	41.9241	23.2871	17.3659	7.68695	33.1978	20.3539
1380	ENSGALG00000050829	9.1971	10.3994	44.6483	10.418	41.1106	31.3949	11.0799	45.481	3.03849	38.0073	515.022	227.984	27.1861	29.6008	61.7897	48.1137	190.108	32.079	11.5304	68.6769	41.9123	41.9241	96.8253	10.1301	39.9721	273.882	134.335
1381	ENSGALG00000002266	0	1.59991	2.39187	0	3.16235	0	0	18.6059	0	0	0	0	0	0	0	0	0	0	0	0	0	0	0	0	0	0	0
1382	ENSGALG00000014501	0	0	5.58103	0	8.43294	5.54028	0	0	0	0	9.16409	11.1757	15.5349	16.9147	12.6101	30.0711	0	0	17.739	8.90256	15.1598	0	9.80509	11.5772	12.2991	9.48508	4.07077
1383	ENSGALG00000010517	54.2629	57.5967	302.97	229.195	302.532	268.703	181.711	167.453	235.989	237.093	71.4799	289.45	398.082	423.926	629.246	300.711	218.829	503.309	196.016	211.118	362.943	254.165	312.537	509.399	209.085	228.828	240.175
1384	ENSGALG00000010500	17.4745	7.99954	7.97291	6.25079	5.27059	10.1572	19.9439	33.0771	37.4747	3.61974	6.41486	8.94055	54.3722	10.5717	49.1796	79.044	186.005	45.3531	75.3908	71.2205	57.9638	49.7849	42.8973	52.0976	13.8365	9.48508	0
1385	ENSGALG00000010493	2.75913	4.79973	705.602	3.12539	741.045	4.6169	464.249	297.694	488.184	428.94	440.793	305.096	460.222	653.332	175.281	363.431	302.257	615.032	419.528	338.297	304.087	180.798	491.48	419.675	385.885	296.409	309.379
1386	ENSGALG00000048257	0	0	0	0	0	0	0	0	0	0	0	0	0	0	0	0	0	0	0	0	0	0	0	8.68293	0	0	0
1387	ENSGALG00000020615	22.9927	23.1987	42.2564	47.9227	29.5153	46.169	22.1598	45.481	0	22.6234	8.24768	24.5865	12.6221	0	39.0915	8.59174	12.3091	12.1679	12.4173	0	8.91751	5.24051	0	5.78862	0	20.1558	5.42769
1388	ENSGALG00000048255	0	0	1.59458	0	0	0	0	0	9.11547	0	0	0	0	0	0	0	0	0	0	0	0	0	0	0	0	0	0
1389	ENSGALG00000010476	851.651	819.953	542.158	760.512	950.814	793.183	1521.27	1755.15	1875.76	1819.83	1629.37	930.934	1030.16	2444.18	558.63	2021.64	2266.25	997.768	937.507	1345.56	1490.12	2093.58	2397.35	1866.83	1678.83	2240.85	2902.46
1390	ENSGALG00000010464	145.314	517.57	393.064	161.479	399.511	118.193	180.603	274.953	327.144	239.808	159.455	390.031	110.686	216.72	104.664	323.909	220.197	132.741	318.415	110.646	216.696	57.6456	316.214	149.057	67.6452	278.624	96.3416
1391	ENSGALG00000048251	0.91971	0	0.797291	0	0	0	1.10799	0	3.03849	0.904936	0	0	0	0	0	1.71835	0	0	0	0	2.67525	5.24051	0	2.89431	0	1.18563	0
1392	ENSGALG00000029832	0	2.39986	0	0	0	0	0	0	0	0	0	0	0	0	0	0	0	0	0	0	0	0	0	0	0	0	0
1393	ENSGALG00000029830	1.83942	1.59991	0	0	0	0	0	0	6.07698	0	0	2.23514	0	0	15.1322	0	0	0	4.43476	0	0	10.481	0	0	0	3.5569	0
1394	ENSGALG00000027864	897.637	1116.74	814.831	2278.41	1392.49	1071.12	1752.84	11854	3336.26	6137.28	10267.4	13653.3	4350.75	6040.68	6968.37	2835.27	6030.1	3307.46	1656.82	619.364	638.494	7145.44	2545.65	2419.64	10498.8	1745.25	1612.03
1395	ENSGALG00000010060	609.767	543.169	235.998	444.848	445.892	446.916	679.199	1128.76	599.596	1024.39	827.517	558.784	568.966	752.706	538.453	908.147	568.955	387.161	240.364	333.21	305.871	618.38	549.085	636.748	385.885	572.662	210.323
1396	ENSGALG00000034264	394.555	430.375	416.186	264.617	279.341	411.827	360.098	266.684	251.182	385.503	332.656	154.224	310.698	255.836	482.969	134.89	276.271	443.575	282.05	228.923	239.881	230.583	247.579	241.675	164.501	109.078	109.911
1397	ENSGALG00000010052	108.526	105.594	113.215	86.4692	75.8965	112.652	107.475	51.683	95.2061	117.642	116.384	96.1109	64.0815	158.576	56.7457	139.186	35.5597	97.3432	99.3385	80.123	107.902	55.0254	182.62	96.9594	164.501	81.8088	143.834
1398	ENSGALG00000010046	625.403	659.162	491.928	490.687	597.685	627.898	599.424	270.819	547.941	746.572	1006.22	815.825	775.775	1119.54	670.86	739.749	679.737	758.835	1021.77	998.358	1203.86	689.127	967.027	849.48	1139.21	1402.61	1093.68
1399	ENSGALG00000023135	572.059	481.572	526.212	452.14	590.306	595.58	679.199	320.434	530.723	735.713	734.96	718.596	588.385	581.444	244.637	893.541	166.857	572.998	534.832	583.753	674.164	293.469	1030.76	688.846	464.292	736.279	662.179
1400	ENSGALG00000010034	23.9124	10.3994	20.7296	6.25079	0	20.3143	5.53996	0	9.11547	0	5.49845	2.23514	0	0	0	18.0427	2.73536	2.21235	0	0	8.91751	0	11.0307	0	0	0	4.07077
1401	ENSGALG00000051250	4.59855	5.59968	7.17562	5.20899	0	0	0	0	4.05132	0	1.83282	0	0	0	0	0	0	4.42469	0	0	0	0	0	0	0	0	4.07077
1402	ENSGALG00000052941	5.51826	0	6.37833	2.0836	0	2.77014	0	0	0	3.61974	0	0	0	0	0	1.71835	0	4.42469	0	0	1.7835	0	0	0	3.07478	0	0
1403	ENSGALG00000033647	47.8249	0	3.18916	0	0	0	0	0	27.3464	0	0	109.522	0	50.7442	0	217.371	12.3091	0	80.7125	0	104.335	0	99.2766	68.0163	164.501	103.15	109.911
1404	ENSGALG00000054914	297.066	243.986	100.459	442.764	478.569	120.039	63.1556	173.655	462.863	330.302	502.192	286.097	139.814	163.862	1054.21	120.284	619.559	389.373	416.867	422.236	336.19	691.748	440.004	507.952	149.127	388.888	468.139
1405	ENSGALG00000053876	0	2.39986	0	0	4.21647	0	3.32398	0	17.2181	3.61974	2.74923	11.1757	4.85466	25.3721	11.3491	13.7468	21.8829	4.42469	0	3.81538	2.67525	18.3418	15.9333	27.496	0	0	0
1406	ENSGALG00000053877	1.83942	0	0	0	0	0	0	0	0	0	0	0	0	0	0	0	0	0	0	0	0	0	0	0	0	0	0
1407	ENSGALG00000053873	0	0	0	0	1.05412	0	0	0	5.06415	0	1.83282	5.58784	0	0	0	0	0	0	0	0	0	5.24051	0	0	3.07478	0	0
1408	ENSGALG00000010977	0	0	1.59458	0	0	0	0	0	0	0	0	0	0	0	5.04406	0	0	0	0	0	0	0	0	0	0	0	0
1409	ENSGALG00000031164	0	0	0	0	0	0	0	0	0	48.8665	40.322	118.462	0	5.28586	0	0	30.089	0	0	0	0	201.76	3.67691	0	10.7617	189.702	88.2
1410	ENSGALG00000049609	263.037	339.981	291.808	350.044	321.506	287.171	254.838	204.664	283.592	253.382	182.365	97.2284	329.146	141.661	191.674	149.496	287.213	269.906	205.773	152.615	97.2009	214.861	82.1177	81.0407	109.155	87.737	89.5569
1411	ENSGALG00000008440	42.3066	29.5983	20.7296	15.627	18.9741	3.69352	24.3758	12.4039	5.06415	5.42962	0	0	0	0	0	0	0	0	0	0	0	0	2.45127	0	0	0	0
1412	ENSGALG00000008436	1373.13	1327.12	1213.48	1419.97	1571.69	1414.62	1407.15	2317.46	1138.42	1761.01	1113.44	321.86	1332.12	1121.66	1970.97	1241.51	3460.23	1200.2	1434.2	583.753	516.324	2389.67	964.576	942.098	1452.83	1840.11	1115.39
1413	ENSGALG00000008403	2283.64	2001.49	679.292	1969	1714	1835.68	460.925	274.953	1223.5	1233.43	201.61	1265.09	1092.3	929.254	544.758	1340.31	243.447	411.496	1412.03	1476.55	1081.69	639.342	105.405	1117.2	1306.78	1665.82	1164.24
1414	ENSGALG00000008393	43.2264	106.394	36.6754	31.2539	72.7341	50.7859	25.4838	10.3366	20.2566	13.574	10.0805	1.11757	8.73839	0	0	12.8876	10.9414	18.8049	0	11.4461	0	0	0	0	1.53739	0	0
1415	ENSGALG00000008380	412.95	389.578	404.226	486.52	512.301	529.096	808.834	1523.61	979.407	964.662	1844.73	1892.04	1997.21	1769.71	3054.18	2313.76	1788.93	1196.88	3547.8	3300.3	2795.64	4339.14	2909.66	2067.98	3769.68	1585.19	3036.79
1416	ENSGALG00000030732	57.022	73.5958	66.1751	50.0063	55.8682	90.4912	24.3758	16.5385	29.3721	36.1974	11.9133	6.70541	56.3141	32.7723	6.30507	18.9018	60.1779	79.6445	130.382	75.0358	71.3401	57.6456	28.1896	18.813	63.033	32.0121	31.2092
1417	ENSGALG00000008421	624.483	103.994	479.969	426.095	359.454	523.556	245.974	816.591	281.567	361.069	244.681	355.387	220.402	394.325	389.654	494.025	787.784	373.886	305.998	302.687	278.226	856.824	636.105	312.586	453.53	234.756	495.277
1418	ENSGALG00000008418	289.709	350.38	373.132	331.292	276.179	241.925	198.331	409.329	242.066	193.656	189.697	148.637	329.146	335.123	371.999	311.88	403.466	334.064	212.868	315.405	250.582	492.608	224.292	287.984	329.001	196.815	202.182
1419	ENSGALG00000051736	1.83942	6.39963	1.59458	0	5.27059	3.69352	0	4.13464	10.1283	0	7.33127	2.23514	0	0	0	7.73257	0	0	2.66085	0	0	0	2.45127	0	0	0	2.71385
1420	ENSGALG00000053292	0	0	0	0	0	0	0	0	0	0	0	0	0	0	0	0	0	0	0	0	0	0	0	0	0	2.37127	0
1421	ENSGALG00000053293	0	3.19982	0	0	0	0	0	0	0	0	1.83282	0	0	0	0	0	0	0	0	0	0	0	0	0	0	0	0
1422	ENSGALG00000053291	0	0	0	0	0	0	0	0	0	0	0	0	0	0	0	2.57752	0	0	0	0	0	0	0	0	0	0	0
1423	ENSGALG00000053298	0	0	0	0	0	0	0	0	4.05132	0	0	0	0	0	0	0	0	0	0	0	0	0	0	0	0	0	0
1424	ENSGALG00000054477	5.51826	0	0	3.12539	9.48706	2.77014	0	0	7.08981	0	15.5789	0	0	0	0	5.15504	4.10304	9.95556	5.32171	3.81538	10.701	0	8.57946	5.78862	32.2852	13.042	0
1425	ENSGALG00000054474	0	0	0	0	0	0	0	0	0	0	0	0	2.9128	0	0	0	0	0	0	0	2.67525	0	0	0	0	0	0
1426	ENSGALG00000054479	2.75913	0	2.39187	0	8.43294	0	0	0	0	3.61974	9.16409	3.3527	1.94186	0	0	0	0	0	0	3.81538	1.7835	0	2.45127	0	0	3.5569	0
1427	ENSGALG00000054478	2.75913	0	0	0	0	0	0	0	0	0	2.74923	0	0	3.17151	10.0881	0	0	0	7.09561	5.08718	0	0	0	0	0	0	0
1428	ENSGALG00000020554	10.1168	3.19982	0	0	15.8118	6.46366	0	0	0	0	8.24768	0	0	2.11434	0	0	0	0	0	0	1.7835	0	0	8.68293	12.2991	0	0
1429	ENSGALG00000028298	32.1898	28.7984	15.9458	34.3793	16.8659	23.0845	13.2959	8.26927	11.1411	10.8592	9.16409	6.70541	2.9128	16.9147	0	14.606	0	0	0	0	0	13.1013	11.0307	0	0	0	0
1430	ENSGALG00000015101	57.022	69.596	47.8374	16.6688	31.6235	24.9312	16.6199	0	15.1925	22.6234	19.2446	11.1757	34.9536	2.11434	11.3491	4.29587	2.73536	0	15.9651	13.9897	3.56701	0	13.482	0	38.4347	42.6829	37.9939
1431	ENSGALG00000049992	901.315	737.558	1074.75	864.692	904.433	907.682	992.761	1012.99	885.214	909.461	1108.85	1621.59	1402.03	1026.51	921.802	1479.5	506.042	1533.16	264.311	485.825	520.783	327.532	674.1	662.797	471.979	294.037	499.348
1432	ENSGALG00000015103	26.6716	18.3989	13.5539	4.16719	10.5412	6.46366	7.75595	18.6059	19.2438	14.479	43.0712	7.82298	1.94186	25.3721	13.8712	27.4936	5.47072	13.2741	17.739	0	13.3763	5.24051	30.6409	14.4716	19.9861	0	0
1433	ENSGALG00000011612	25178.9	25077.8	27662	57549.9	33214.2	41803.2	34091.8	47389.1	44713.4	22963.7	19229	26649.5	27330.8	13043.4	25534.3	14324.1	35789.5	25320.3	24389.4	34854.8	27893.1	60281.6	22861.8	22367.2	41214.4	28403.1	40464.8
1434	ENSGALG00000011623	581.256	629.564	376.321	284.411	334.155	474.617	351.234	90.962	192.438	283.245	437.127	204.515	137.872	167.033	37.8304	128.017	32.8243	286.499	170.295	179.323	230.072	57.6456	99.2766	94.0651	127.603	139.905	222.535
1435	ENSGALG00000050902	4.59855	0	1.59458	0	0	0.923379	3.32398	0	0	0	0	2.23514	0	0	0	5.15504	0	6.63704	0	0	0	0	0	0	0	0	4.07077
1436	ENSGALG00000011626	91.0512	98.3944	143.512	85.4274	98.0329	111.729	131.851	293.559	76.9751	70.585	54.9845	40.2325	48.5466	78.2307	114.752	98.805	144.974	55.3086	70.9561	85.2102	48.1546	70.7469	60.0562	33.2846	61.4956	60.4674	89.5569
1437	ENSGALG00000015091	261.198	259.985	231.214	155.228	159.172	190.216	89.7474	10.3366	91.1547	77.8245	88.8916	78.2298	65.0525	83.5166	26.4813	47.2546	4.10304	112.83	92.2429	63.5897	82.9329	13.1013	42.8973	41.9675	35.36	27.2696	27.1385
1438	ENSGALG00000027314	1.83942	1.59991	3.18916	0	0	1.84676	0	0	0	0	0	2.23514	0	0	0	0	0	0	0	0	0	0	0	0	0	0	0
1439	ENSGALG00000013858	36.7884	55.9968	58.2022	21.8778	40.0565	35.0884	67.5875	78.5581	137.745	213.565	331.74	175.458	94.1804	209.32	203.023	197.61	161.386	153.758	54.991	106.831	76.6906	0	160.558	112.878	106.08	33.1978	48.8492
1440	ENSGALG00000048864	7.35768	7.19959	2.39187	0	3.16235	0	14.4039	0	0	0	6.41486	8.94055	0	0	2.52203	1.71835	2.73536	0	0	0	1.7835	0	0	0	0	3.5569	0
1441	ENSGALG00000007000	2412.4	817.553	3603.75	2601.37	2230.51	2843.09	2127.35	2369.15	569.211	1926.61	1471.75	2953.73	867.042	872.167	1001.25	1647.04	1635.75	1699.08	1423.56	1054.32	1391.13	2691	1448.7	1743.82	2061.64	2436.48	2495.38
1442	ENSGALG00000023122	969.374	453.574	575.644	1159.52	802.183	172.672	84.2074	1339.62	912.56	105.878	143.876	289.45	705.868	1005.37	98.3591	298.993	716.665	637.156	404.45	700.758	722.319	817.52	268.414	309.691	272.118	285.738	40.7077
1443	ENSGALG00000049162	4.59855	0	1.59458	0	0	2.77014	0	0	2.02566	0	0	3.3527	0	6.34303	0	0	0	0	1.7739	0	0	0	0	0	0	0	0
1444	ENSGALG00000028916	0	0	0	0	0	0	0	0	0	0	0	0	0	0	0	0	0	0	0	0	0	0	0	0	0	0	2.71385
1445	ENSGALG00000047667	0	0	0	0	0	0	0	2.06732	0	0	6.41486	14.5284	0	4.22869	16.3932	8.59174	17.7798	0	6.20866	5.08718	0	20.962	31.8666	0	16.9113	17.7845	0
1446	ENSGALG00000030510	11.9562	18.3989	15.9458	9.37618	4.21647	6.46366	0	0	6.07698	0	2.74923	0	4.85466	0	0	9.45091	2.73536	4.42469	4.43476	0	0	0	2.45127	0	27.673	3.5569	0
1447	ENSGALG00000049552	0	0	0	0	0	0	0	0	0	1.80987	0	0	0	0	40.3525	0	0	0	0	0	0	0	0	0	0	0	0
1448	ENSGALG00000013867	309.942	315.182	326.092	217.736	258.259	253.929	431.009	785.581	1015.87	1639.74	1174.84	631.426	726.257	895.424	862.534	1794.81	904.037	934.716	355.667	456.574	659.004	424.481	815.048	1039.06	481.203	379.403	518.345
1449	ENSGALG00000030157	3.67884	10.3994	3.18916	0	7.37882	9.23379	0	8.26927	3.03849	6.33455	0	3.3527	2.9128	22.2006	0	6.87339	8.20608	25.442	6.20866	0	28.536	0	8.57946	15.9187	3.07478	1.18563	0
1450	ENSGALG00000041838	6.43797	2.39986	3.18916	0	3.16235	4.6169	3.32398	0	15.1925	0	2.74923	0	0	0	20.1762	0	0	0	0	0	0	0	0	0	0	0	0
1451	ENSGALG00000053127	0	0	0	0	0	0	0	0	0	0	0	0	0	0	0	2.57752	0	0	0	0	0	0	0	0	0	0	0
1452	ENSGALG00000043611	0	0	0	0	0	0	0	0	0	0	0	0	0	7.4002	0	0	0	9.95556	0	0	0	0	0	0	0	0	0
1453	ENSGALG00000051466	73.5768	71.1959	48.6347	40.6301	62.1929	60.0197	99.7193	43.4137	63.8083	99.543	63.2322	53.6433	62.1397	59.2016	21.4373	58.4238	51.9719	65.2642	47.0084	101.744	95.4174	68.1267	94.374	137.48	236.758	143.462	141.12
1454	ENSGALG00000011684	0	1.59991	0	2.0836	6.32471	0	0	0	13.1668	36.1974	39.4056	42.4676	20.3896	75.0592	0	30.9303	38.2951	28.7605	16.8521	8.90256	8.91751	0	52.7024	69.4635	6.14956	4.74254	17.64
1455	ENSGALG00000050745	0	0	0	0	0	0	2.21598	0	0	0.904936	0	0	0	0	0	0	0	0	0	0	0	0	1.22564	0	0	0	0
1456	ENSGALG00000016905	20.2336	11.1994	19.135	6.25079	18.9741	24.0079	0	0	0	0	0	0	0	1.05717	16.3932	0	0	0	0	0	0	0	0	0	0	0	0
1457	ENSGALG00000013814	1.83942	7.99954	7.17562	32.2957	24.2447	18.4676	33.2398	16.5385	18.2309	13.574	4.58204	4.47027	0	15.8576	0	6.87339	1.36768	7.74321	15.0782	12.7179	3.56701	0	3.67691	5.78862	15.3739	14.2276	9.49846
1458	ENSGALG00000054461	0	0	0	0	0	0	0	0	0	1.80987	0	0	0	0	0	0	0	0	0	0	0	0	0	0	0	0	0
1459	ENSGALG00000011812	1799.87	1452.72	1352.2	1811.69	1486.31	1645.46	1722.93	3863.82	1805.88	918.51	934.737	1811.58	1174.83	1086.77	1045.38	1407.33	2193.76	946.884	1485.64	1788.14	2047.46	1320.61	734.156	901.578	830.191	2237.29	1287.72
1460	ENSGALG00000039477	0	0	0	0	0	0	0	0	0	0	1.83282	0	0	0	0	0	0	0	0	0	0	0	0	0	0	0	0
1461	ENSGALG00000024024	0	0.799954	0	4.16719	0	0	0	0	0	0	2.74923	7.82298	0	0	0	1.71835	9.57376	0	0	0	0	0	4.90255	0	0	5.92817	0
1462	ENSGALG00000016465	0	0	0	0	0	0	0	0	0	0	0	0	2.9128	0	0	0	0	0	0	0	0	0	0	0	0	0	0
1463	ENSGALG00000016469	0	0	0	0	0	8.31041	0	0	0	0	0	0	0	0	16.3932	0	0	0	0	0	0	0	0	0	0	0	0
1464	ENSGALG00000051276	555.505	516.77	527.806	272.951	339.426	303.792	166.199	128.174	135.719	149.314	116.384	183.281	223.314	115.232	142.495	170.976	239.344	180.306	243.912	167.877	237.206	358.975	109.082	196.813	216.772	213.414	175.043
1465	ENSGALG00000048178	20.2336	46.3973	178.593	166.688	249.826	115.422	113.015	74.4235	53.68	25.3382	47.6533	35.7622	83.5002	39.1153	302.644	76.4665	54.7072	64.158	24.8346	12.7179	28.536	65.5064	13.482	47.7561	29.2104	10.6707	25.7815
1466	ENSGALG00000027046	79.095	121.593	157.864	91.6782	154.955	116.346	108.583	142.645	85.0777	76.9196	51.3189	116.227	74.7618	85.6309	73.1389	54.128	147.709	55.3086	73.6169	108.102	88.2834	107.43	61.2818	54.9919	89.1686	35.569	55.6339
1467	ENSGALG00000011866	431.344	345.58	507.874	307.33	232.96	360.118	402.201	864.139	410.196	340.256	303.331	260.393	249.53	449.298	186.63	499.18	966.95	304.198	382.276	289.969	329.056	1118.85	425.296	382.049	269.043	366.361	503.419
1468	ENSGALG00000025388	0	0	0	2.0836	3.16235	1.84676	1.10799	2.06732	3.03849	2.71481	3.66563	0	4.85466	3.17151	2.52203	8.59174	4.10304	7.74321	0	0	0	18.3418	6.12818	2.89431	4.61217	4.74254	0
1469	ENSGALG00000048707	0.91971	1.59991	10.3648	5.20899	14.7576	7.38703	15.5119	14.4712	2.02566	2.71481	16.4954	5.58784	13.5931	14.8004	26.4813	11.1693	9.57376	25.442	4.43476	2.54359	6.24226	10.481	4.90255	14.4716	9.22434	13.042	9.49846
1470	ENSGALG00000049516	31.2701	39.1978	107.634	91.6782	190.795	189.293	88.6394	219.136	89.1291	79.6344	339.988	279.392	353.419	454.584	665.816	317.035	261.227	350.657	129.495	128.451	169.433	275.127	106.63	418.228	209.085	388.888	142.477
1471	ENSGALG00000050848	3.67884	2.39986	6.37833	6.25079	0	12.0039	0	6.20195	7.08981	8.14442	12.8297	13.4108	13.5931	14.8004	0	3.4367	8.20608	0	0	6.35897	0	0	9.80509	5.78862	24.5982	2.37127	0
1472	ENSGALG00000011894	12686.5	12316.9	8774.98	13202.7	9380.59	9579.14	35269.6	31570	36354.5	21065.1	9627.79	12353.6	8692.76	6025.88	5244.56	5051.08	13360.9	8465.54	4974.02	5249.96	3046.22	4960.14	6042.39	6694.54	7706.94	9606.01	9452.33
1473	ENSGALG00000035223	343.052	277.584	328.484	338.584	243.501	230.845	699.143	828.995	389.94	279.625	223.604	232.454	222.343	387.982	522.06	411.544	478.688	192.474	189.808	268.348	149.814	335.393	264.738	358.895	302.866	243.055	381.295
1474	ENSGALG00000047778	1.83942	0	0	0	2.10824	0	0	0	0	0	0	0	0	0	0	0	2.73536	0	0	0	0	0	0	0	0	0	0
1475	ENSGALG00000007227	53.3432	91.9947	111.621	62.5079	94.8706	82.1808	45.4277	86.8274	51.6543	39.8172	85.226	41.35	63.1106	62.3731	199.24	56.7055	87.5316	140.484	42.5737	40.6974	61.5308	23.5823	84.5689	39.0732	124.529	61.653	51.5631
1476	ENSGALG00000007195	489.285	379.978	479.172	546.944	431.134	369.352	402.201	762.84	622.891	334.826	368.396	388.914	287.396	431.326	377.043	596.267	835.653	237.827	494.919	483.282	451.226	707.469	437.552	465.984	522.713	534.721	692.031
1477	ENSGALG00000007199	691.622	606.365	493.523	501.105	600.847	500.472	739.031	773.177	772.79	699.515	558.093	469.379	561.199	760.106	610.331	687.339	1006.61	547.556	558.779	568.492	626.009	694.368	681.454	639.643	591.895	598.746	664.893
1478	ENSGALG00000020999	424.906	307.982	281.444	166.688	143.36	142.2	227.138	299.761	272.451	161.984	115.468	80.4649	102.919	112.06	32.7864	155.51	235.241	46.4593	129.495	48.3282	102.551	157.215	82.1177	78.1464	118.379	158.875	109.911
1479	ENSGALG00000049499	0	0	1.59458	0	2.10824	0	1.10799	0	0	0.904936	1.83282	0	0	1.05717	0	3.4367	2.73536	1.10617	0	0	0.891751	2.62026	0	2.89431	0	1.18563	0
1480	ENSGALG00000052455	0	0	0	0	0	0	0	0	0	0	0	0	0	0	0	0	0	0	3.5478	0	0	0	0	0	0	0	0
1481	ENSGALG00000046877	776.235	713.559	688.859	592.783	737.882	99.725	536.268	142.645	89.1291	57.011	89.8081	394.502	49.5175	507.442	254.725	61.0013	91.6346	92.9185	275.842	358.646	326.381	741.532	51.4767	49.2033	450.455	33.1978	489.849
1482	ENSGALG00000047772	0	1.59991	0	0	3.16235	1.84676	0	0	0	0	4.58204	0	0	0	0	2.57752	0	0	0	0	0	0	0	0	0	0	0
1483	ENSGALG00000007244	308.103	295.183	184.174	399.009	286.72	250.236	278.106	533.368	303.849	274.196	242.848	223.514	204.867	367.896	168.976	244.005	352.862	212.385	152.556	251.815	296.953	366.836	312.537	201.155	222.922	297.594	331.089
1484	ENSGALG00000000608	1961.74	5406.89	5733.32	3460.85	1515.82	2777.53	3030.36	11341.3	1897.03	2921.13	1708.19	1308.67	2463.26	886.967	1170.22	983.754	1808.07	1746.65	1676.34	2505.43	2522.76	1393.98	1087.14	1716.33	1220.69	565.548	938.991
1485	ENSGALG00000052989	0	0	0	0	0	0	0	0	0	0	0	0	0	7.4002	0	0	0	0	0	0	0	0	0	0	0	0	0
1486	ENSGALG00000040270	245.562	303.183	485.55	441.722	498.598	381.356	337.938	405.194	324.106	490.475	435.294	316.272	679.653	572.987	494.318	382.332	597.676	665.916	399.128	373.907	415.556	613.14	261.061	382.049	379.735	419.715	413.862
1487	ENSGALG00000012863	119.562	116.793	208.89	243.781	168.659	192.986	75.3435	177.789	165.091	98.638	124.632	43.5852	116.512	121.575	134.929	79.044	121.724	115.042	88.6951	123.364	114.144	65.5064	23.2871	57.8862	44.5843	46.2398	18.9969
1488	ENSGALG00000000836	29.4307	34.398	31.0943	29.1703	18.9741	21.2377	0	33.0771	45.5774	61.5356	46.7368	73.7595	66.9943	108.889	44.1355	48.9729	53.3395	38.7161	50.5562	43.241	52.6133	7.86077	29.4153	21.7073	46.1217	49.7967	8.14154
1489	ENSGALG00000050580	0	0	0	0	0	0	0	0	0	0	0	0	0	0	1.26101	0	0	0	0	0	0	0	0	0	0	0	0
1490	ENSGALG00000001889	36.7884	56.7967	43.0537	27.0867	25.2988	25.8546	27.6998	20.6732	22.2823	35.2925	68.7307	87.1703	13.5931	95.1454	81.966	49.8321	56.0749	25.442	70.0691	38.1538	26.7525	7.86077	60.0562	43.4147	39.9721	29.6409	63.7754
1491	ENSGALG00000001921	203.256	226.387	331.673	255.24	188.687	263.163	250.406	287.357	267.387	171.033	214.44	222.396	360.216	273.807	363.172	263.766	369.274	240.04	252.781	301.415	239.881	290.848	262.286	257.594	179.875	230.013	204.895
1492	ENSGALG00000001950	672.308	659.162	786.926	701.13	523.896	573.419	633.772	580.916	571.236	219.899	291.418	205.633	279.628	228.349	239.593	265.485	359.7	232.296	403.563	475.651	444.984	191.279	251.256	244.569	252.132	195.63	227.963
1493	ENSGALG00000024034	266.716	591.166	534.185	767.805	503.868	723.006	767.839	554.041	611.75	767.386	502.192	257.041	856.362	452.469	296.338	294.697	916.346	745.561	617.318	1009.8	836.463	647.203	269.64	536.895	356.674	375.846	343.302
1494	ENSGALG00000002364	464.453	807.154	572.455	681.336	455.379	606.66	843.182	463.079	561.108	628.93	489.362	231.337	703.926	246.321	68.0948	382.332	603.147	694.677	968.551	812.676	894.427	500.469	289.25	697.529	278.268	322.493	297.166
1495	ENSGALG00000002375	836.936	899.149	224.039	483.394	776.885	816.267	139.607	663.609	494.261	261.526	488.446	455.968	361.187	433.44	384.609	445.911	745.386	690.252	561.44	314.133	305.871	487.368	213.261	532.553	817.891	473.068	635.04
1496	ENSGALG00000018276	0	1.59991	1.59458	0	2.10824	0.923379	4.43197	4.13464	1.01283	0.904936	0	1.11757	0	0	0	0	0	0	0.886951	1.27179	0	5.24051	2.45127	2.89431	4.61217	5.92817	4.07077
1497	ENSGALG00000043499	626.322	456.774	634.643	781.348	782.155	710.079	303.59	729.763	467.928	276.005	337.238	166.518	167	223.063	136.19	159.806	292.684	168.138	180.938	150.072	208.67	558.115	182.62	167.87	313.628	307.079	241.532
1498	ENSGALG00000000866	373.402	340.78	416.983	794.892	773.722	645.442	778.919	1695.2	872.047	1235.24	914.576	1322.08	669.943	890.138	615.375	778.412	1710.97	759.941	768.1	1437.13	1559.67	1205.32	626.3	677.269	741.022	650.914	769.376
1499	ENSGALG00000001797	19.3139	14.3992	11.1621	7.29258	8.43294	10.1572	17.7279	8.26927	6.07698	10.8592	12.8297	13.4108	9.70932	65.5446	0	18.0427	23.2506	4.42469	47.0084	16.5333	39.2371	15.7215	8.57946	26.0488	0	21.3414	37.9939
1500	ENSGALG00000048117	27.5913	31.1982	88.4993	25.0031	17.92	19.391	24.3758	43.4137	17.2181	66.0603	101.721	98.346	42.721	105.717	75.6609	76.4665	97.1053	35.3975	50.5562	45.7846	103.443	75.9874	36.7691	81.0407	90.706	61.653	62.4185
1501	ENSGALG00000051180	0	0	0	2.0836	0	4.6169	0	0	25.3208	0	7.33127	2.23514	9.70932	0	13.8712	0	2.73536	0	0	6.35897	1.7835	0	8.57946	10.1301	0	0	0
1502	ENSGALG00000051182	0	0	3.18916	0	4.21647	0	0	0	0	0	0	0	3.88373	5.28586	0	3.4367	0	0	0	0	0	0	2.45127	0	0	0	0
1503	ENSGALG00000037671	73.5768	44.7974	125.972	307.33	72.7341	130.196	95.2873	241.876	80.0136	95.0183	56.8173	74.8771	80.5874	66.6018	23.9593	79.9032	94.37	150.44	39.9128	41.9692	54.3968	68.1267	17.1589	23.1545	29.2104	11.8563	17.64
1504	ENSGALG00000036365	423.986	491.972	407.416	421.928	424.809	413.674	462.033	589.186	331.196	496.81	422.464	441.439	461.193	269.579	693.558	378.037	790.519	501.096	414.206	408.246	436.958	600.039	318.666	351.659	373.586	328.421	381.295
1505	ENSGALG00000046911	0	0	0	0	0	0	0	0	0	0	0	0	0	0	2.52203	0	0	0	0	0	0	0	0	0	0	0	0
1506	ENSGALG00000046910	0	0	0	0	0	0	0	0	0	1.80987	0	0	0	0	0	0	0	0	0	0	0	0	0	0	0	0	0
1507	ENSGALG00000001869	1.83942	3.19982	7.97291	0	4.21647	3.69352	0	0	0	0	0	0	0	0	0	0	0	0	0	0	0	0	0	0	0	0	0
1508	ENSGALG00000000400	0	0	0	0	0	0	0	4.13464	0	0	0	0	0	0	0	0	0	0	0	0	0	0	0	0	0	0	0
1509	ENSGALG00000031323	104.847	92.7947	83.7155	81.2602	68.5176	117.269	104.151	18.6059	89.1291	124.881	167.703	65.9365	98.0642	111.003	95.8371	112.552	38.2951	131.635	48.7823	117.005	90.9586	15.7215	148.302	105.642	78.4069	119.749	70.56
1510	ENSGALG00000041404	138.876	216.788	319.714	105.222	161.28	110.806	126.311	47.5483	161.04	67.8702	94.3901	105.051	91.2676	67.659	45.3965	100.523	57.4426	95.1309	97.5646	178.051	175.675	44.5444	41.6717	43.4147	93.7808	68.7668	35.28
1511	ENSGALG00000032544	8546.86	9003.48	9481.38	9744.98	7768.85	8998.33	8106.07	2621.36	7677.25	5840.46	7410.08	5888.47	6624.67	4924.31	7472.77	3899.79	1189.88	4892.6	6021.51	8969.96	9061.98	1480.44	6779	5402.23	5005.74	3486.95	3760.03
1512	ENSGALG00000029836	466.293	357.58	229.62	558.404	590.306	303.792	275.89	177.789	269.413	278.72	319.827	302.861	259.239	186.062	223.2	357.416	93.0023	367.249	154.329	178.051	265.742	15.7215	136.046	118.667	162.963	215.786	16.2831
1513	ENSGALG00000031754	4.59855	12.7993	9.56749	5.20899	34.7859	2.77014	3.32398	20.6732	10.1283	0	16.4954	12.2932	11.6512	16.9147	37.8304	6.87339	13.6768	9.95556	2.66085	30.5231	17.835	201.76	41.6717	13.0244	375.123	391.26	644.539
1514	ENSGALG00000031461	374.322	399.177	209.687	305.247	199.228	241.002	260.378	95.0966	232.951	282.34	224.52	289.45	228.169	188.177	233.288	475.982	41.0304	210.173	288.259	211.118	280.902	94.3292	321.117	289.431	212.16	147.019	181.828
1515	ENSGALG00000042534	76.3359	151.991	39.8645	103.138	124.386	72.947	62.0476	8.26927	42.5389	19.0037	22.9102	15.646	30.0989	10.5717	15.1322	48.9729	8.20608	78.5383	94.0168	41.9692	56.1803	20.962	49.0255	88.2765	129.141	23.7127	52.92
1516	ENSGALG00000053750	0	0	0	0	0	0	0	0	0	0	0	1.11757	0	0	0	0	0	0	0	0	0	0	0	0	0	0	0
1517	ENSGALG00000040084	123.241	87.195	148.296	220.861	161.28	150.511	108.583	45.481	112.424	47.0567	79.7276	93.8757	74.7618	133.204	39.0915	176.131	61.5456	138.272	52.3301	81.3948	83.8246	78.6077	110.307	95.5123	58.4208	78.2519	74.6308
1518	ENSGALG00000042454	388.117	685.561	294.2	203.151	263.529	337.957	621.584	378.319	460.838	350.21	1026.38	772.24	394.198	711.476	284.989	391.783	94.37	367.249	327.285	1089.93	1012.14	170.317	459.614	234.439	176.8	363.99	113.982
1519	ENSGALG00000028424	19.3139	20.7988	5.58103	7.29258	17.92	4.6169	29.9158	0	24.3079	4.52468	7.33127	2.23514	0	29.6008	0	3.4367	12.3091	0	7.09561	11.4461	11.5928	0	0	7.23578	12.2991	0	9.49846
1520	ENSGALG00000042119	0	0	0	0	0	0	0	0	0	0	0	0	0	0	0	4.29587	2.73536	0	0	0	0	0	0	0	0	0	0
1521	ENSGALG00000042116	0	2.39986	0	0	5.27059	0	0	0	5.06415	0	0	0	0	0	25.2203	0	0	0	0	0	0	0	6.12818	0	0	0	0
1522	ENSGALG00000045327	0.91971	3.99977	0.797291	0	1.05412	0.923379	0	0	1.01283	0.904936	0	0	4.85466	0	0	0.859174	0	0	4.43476	0	0	0	1.22564	0	0	0	0
1523	ENSGALG00000016878	1073.3	961.545	793.304	983.457	1091.01	1073.89	1370.59	576.782	1598.25	1494.05	1736.59	2194.9	1528.25	1150.2	2428.71	1310.24	419.878	874.983	1883.88	1845.37	1639.93	689.127	2783.42	1800.26	2183.09	2376.01	1825.06
1524	ENSGALG00000003042	216.132	361.579	424.956	479.227	109.628	476.464	415.497	857.937	535.787	667.843	536.099	837.059	442.745	912.339	383.348	612.591	958.744	1402.63	354.78	633.353	255.041	733.672	545.408	509.399	564.222	885.669	251.031
1525	ENSGALG00000027826	0.91971	0.799954	0.797291	0	1.05412	0	0	0	0	0	0	0	0	0	0	0	0	0	0	0	0	0	0	0	0	0	0
1526	ENSGALG00000002968	110.365	121.593	129.958	194.816	216.094	191.14	105.259	208.799	158.002	272.386	165.87	188.869	203.896	234.692	121.057	291.26	317.302	151.546	105.547	100.472	90.0669	144.114	118.887	108.537	158.351	164.803	124.837
1527	ENSGALG00000002095	1260.92	1171.13	1456.65	1441.85	1455.74	1353.67	1202.17	1378.9	1311.62	1419.84	1684.36	1382.43	1428.24	1364.81	1605.27	1840.35	1191.25	1074.09	1443.07	1448.57	1264.5	1580.01	1941.41	1897.22	2060.1	2491.02	1861.7
1528	ENSGALG00000033696	22.9927	23.9986	37.4727	22.9195	29.5153	41.5521	11.0799	18.6059	12.154	16.2888	8.24768	21.2338	10.6803	9.51454	22.6983	25.7752	24.6182	21.0173	43.4606	50.8718	10.701	26.2026	24.5127	5.78862	0	9.48508	10.8554
1529	ENSGALG00000033196	2377.45	1926.29	1762.81	1274.12	1556.93	1490.33	1222.12	626.397	974.343	940.228	933.821	947.698	1226.29	1310.89	467.836	1736.39	518.351	740.03	1051.92	975.466	1037.11	943.292	1149.65	811.854	930.121	1644.48	1526.54
1530	ENSGALG00000039101	0	0	0	0	0	0	0	0	0	0	0	0	2.9128	0	0	1.71835	0	0	0	0	0	0	7.35382	0	0	0	0
1531	ENSGALG00000033349	1.83942	3.19982	3.18916	6.25079	6.32471	4.6169	2.21598	8.26927	3.03849	0.904936	4.58204	12.2932	6.79653	16.9147	1.26101	12.0284	5.47072	3.31852	0	0	0	15.7215	8.57946	8.68293	27.673	0	0
1532	ENSGALG00000033677	2306.63	2358.27	3823.01	3815.06	3916.05	3397.11	6826.34	19904.1	6660.37	8902.76	7893.03	5637.01	4169.18	5024.74	6639.24	10127.9	17537.8	7645.87	10604.4	19705.2	15776.9	22971.8	7497.22	5154.77	4558.36	15805.7	4697.67
1533	ENSGALG00000040474	103.007	177.59	141.918	106.263	87.4918	114.499	120.771	20.6732	127.617	203.611	227.269	79.3473	147.582	115.232	163.932	115.988	13.6768	169.244	149.008	141.169	184.593	0	89.4715	104.195	81.4817	42.6829	24.4246
1534	ENSGALG00000016881	31.2701	68.7961	25.5133	21.8778	46.3812	21.2377	90.8554	0	69.8853	266.956	1462.59	473.849	93.2095	163.862	73.1389	89.3541	19.1475	110.617	108.208	114.461	72.2319	73.3672	120.112	78.1464	161.426	154.133	173.686
1535	ENSGALG00000033417	0	0	0.797291	0	0	0	2.21598	2.06732	0	0	0.916409	0	2.9128	1.05717	15.1322	2.57752	4.10304	1.10617	0	1.27179	0	0	0	1.44716	1.53739	0	6.78462
1536	ENSGALG00000033411	0	0	0	13.5434	0	9.23379	0	4.13464	0	6.33455	4.58204	11.1757	0	0	0	0	2.73536	17.6988	7.09561	0	17.835	0	0	7.23578	3.07478	0	0
1537	ENSGALG00000048010	0	0	0	0	0	0	0	0	0	1.80987	0	0	0	0	0	1.71835	0	0	0	0	0	0	0	0	3.07478	0	0
1538	ENSGALG00000046148	0	0	0	0	0	0	0	0	0	0	0	0	0	0	0	0	0	0	1.7739	0	0	0	0	0	0	0	0
1539	ENSGALG00000001764	10.1168	18.3989	22.3241	3.12539	10.5412	2.77014	0	0	0	1.80987	0	0	0	0	0	0	0	0	0	0	0	0	0	0	0	0	0
1540	ENSGALG00000011570	230.847	181.59	821.209	170.855	163.388	152.358	170.631	312.165	191.425	112.212	107.22	153.107	130.105	200.863	838.575	189.018	255.756	128.316	517.092	130.995	123.953	327.532	165.461	175.106	204.473	237.127	225.249
1541	ENSGALG00000043931	1.83942	9.59945	1.59458	0	9.48706	0	4.43197	0	5.06415	0	1.83282	2.23514	0	0	25.2203	9.45091	0	6.63704	8.86951	6.35897	0.891751	5.24051	0	5.78862	0	8.29944	0
1542	ENSGALG00000047232	0	0	0	0	0	2.77014	0	0	0	0	0	0	0	0	0	2.57752	2.73536	0	0	0	0	0	0	0	0	0	0
1543	ENSGALG00000047237	0	0	0	0	0	0	0	0	0	0	0	0	0	0	13.8712	0	0	0	2.66085	0	0	0	0	0	0	0	0
1544	ENSGALG00000047238	0	0	0	0	5.27059	0	0	0	0	0	0	0	0	0	0	0	0	0	0	0	0	0	0	0	0	0	0
1545	ENSGALG00000027983	212.453	263.985	139.526	220.861	216.094	189.293	176.171	1418.18	206.617	739.333	853.177	538.668	1187.45	463.041	989.897	792.158	584	561.936	1024.43	892.799	676.839	943.292	477.998	587.545	1259.12	809.789	1256.51
1546	ENSGALG00000007536	46.9052	50.3971	32.6889	60.4243	36.8941	30.4715	73.1275	59.9522	82.0393	42.532	37.5728	30.1743	50.4885	26.4293	70.6168	23.1977	17.7798	55.3086	30.1563	27.9795	41.9123	36.6836	12.2564	15.9187	24.5982	8.29944	9.49846
1547	ENSGALG00000046559	3.67884	7.99954	3.18916	6.25079	9.48706	0	3.32398	6.20195	7.08981	39.8172	43.9876	70.4068	23.3024	72.9448	150.061	30.0711	84.7962	39.8222	74.5039	27.9795	48.1546	52.4051	90.6971	72.3578	23.0608	79.4375	89.5569
1548	ENSGALG00000027722	422.147	487.972	538.171	490.687	518.626	495.855	542.916	769.042	481.094	547.486	312.495	333.035	474.786	380.582	633.029	341.951	38.2951	441.363	619.092	731.281	917.612	867.305	422.845	473.22	584.208	405.487	698.816
1549	ENSGALG00000007478	15.6351	4.79973	3.98645	33.3375	12.6494	36.0118	2561.68	5869.12	2389.27	495	1673.36	2275.37	1628.25	1138.57	2306.4	624.619	1345.8	783.17	1566.36	2524.51	1849.49	2156.47	338.276	881.318	1428.24	72.3237	1393.56
1550	ENSGALG00000050781	2.75913	2.39986	3.98645	2.0836	5.27059	3.69352	4.43197	6.20195	7.08981	2.71481	3.66563	5.58784	5.82559	4.22869	0	6.87339	2.73536	5.53086	0.886951	2.54359	2.67525	7.86077	3.67691	4.34147	4.61217	3.5569	5.42769
1551	ENSGALG00000007337	27.5913	80.7954	47.0401	65.6333	29.5153	42.4755	63.1556	55.8176	54.6928	47.9616	23.8266	37.9973	42.721	6.34303	18.9152	40.3812	28.7213	45.3531	57.6518	94.1127	107.902	107.43	50.2511	50.6504	64.5704	46.2398	52.92
1552	ENSGALG00000007357	316.38	361.579	112.418	641.747	466.974	442.299	807.726	692.552	876.098	721.234	931.988	973.402	1680.68	2041.4	1042.86	2043.97	689.311	1688.02	264.311	3315.57	3534.01	867.305	3292.06	2104.16	1983.23	1717.98	1766.71
1553	ENSGALG00000007361	3.67884	0	0	5.20899	938.165	0	0	0	0	0	0	0	0	0	0	0	0	0	0	0	2.67525	0	0	0	0	0	0
1554	ENSGALG00000007419	9045.34	8469.92	8436.93	11011.8	12053.8	11076.9	6663.47	5707.87	6266.38	5171.71	4366.69	5248.1	4202.19	1593.16	1817.12	2195.19	7475.74	2915.87	3652.46	4888.78	6283.28	4205.51	2457.4	2480.42	2595.11	2130.59	3196.91
1555	ENSGALG00000049057	0	0	0	0	0	0	0	0	0	0	0	0	0	0	0	0	0	0	0	2.54359	0	0	0	0	0	0	0
1556	ENSGALG00000049056	0.91971	0.799954	1.59458	0	0	0	2.21598	0	0	0	0	0	0	0	3.78304	0	0	5.53086	0	0	4.45876	0	0	0	0	0	0
1557	ENSGALG00000049053	0	0	0	0	0	0	0	0	0	1.80987	0	0	0	0	12.6101	0	0	0	0	0	0	0	0	0	0	0	0
1558	ENSGALG00000049052	0	0	0	0	0	0	0	0	5.06415	0	0	0	0	0	0	0	0	0	0	0	0	0	0	0	0	0	0
1559	ENSGALG00000049051	0	0	0	2.0836	0	1.84676	0	0	0	0	0	0	0	0	0	0	0	0	0	0	0	0	0	0	0	0	0
1560	ENSGALG00000049059	0	0	1.59458	0	0	0	0	0	0	0	0	0	0	0	0	0	0	0	0	0	0	0	0	0	0	0	0
1561	ENSGALG00000049058	0	1.59991	3.98645	0	0	5.54028	5.53996	0	0	0	5.49845	2.23514	0	23.2578	0	11.1693	13.6768	19.9111	0	5.08718	23.1855	15.7215	37.9947	24.6016	0	15.4133	0
1562	ENSGALG00000048902	2.75913	0	2.39187	0	0	0	0	0	2.02566	0	0	0	0	0	12.6101	0	0	0	0	0	0	0	0	0	0	0	0
1563	ENSGALG00000048907	0	0	0	0	0	0.923379	0	0	0	0	0	1.11757	0	0	0	0.859174	1.36768	0	0	0	0.891751	0	0	0	1.53739	1.18563	0
1564	ENSGALG00000048904	1.83942	2.39986	20.7296	0	0	11.0806	19.9439	0	9.11547	28.053	21.9938	5.58784	0	15.8576	0	50.6913	8.20608	0	23.9477	0	0	0	0	0	0	0	17.64
1565	ENSGALG00000048908	0	0	0	0	0	0	0	0	0	0	0	0	0	0	0	0	0	0	0	3.81538	0	0	0	0	0	0	0
1566	ENSGALG00000033813	314.541	407.977	554.117	371.922	344.696	554.028	319.102	320.434	272.451	209.04	280.421	326.33	194.186	181.834	168.976	238.85	480.056	194.686	298.903	643.528	563.587	529.292	155.656	309.691	293.641	219.342	218.465
1567	ENSGALG00000011705	331.095	168.79	195.336	86.4692	87.4918	118.193	62.0476	41.3464	57.7313	49.7715	76.9783	71.5244	67.9653	90.9168	0	144.341	0	80.7506	88.6951	33.0666	62.4226	26.2026	82.1177	60.7805	113.767	123.306	73.2739
1568	ENSGALG00000028940	711.855	723.159	561.293	724.049	691.501	661.14	696.927	622.263	728.225	923.035	1157.42	642.602	573.821	1198.83	982.33	793.877	906.772	796.445	680.291	588.841	609.066	665.545	610.367	454.407	421.245	334.349	606.545
1569	ENSGALG00000011696	37.7081	65.5962	39.8645	43.7555	55.8682	44.3222	11.0799	22.7405	40.5132	32.5777	29.3251	20.1162	27.1861	45.4584	11.3491	31.7894	17.7798	40.9284	37.2519	25.4359	19.6185	0	7.35382	30.3903	24.5982	10.6707	0
1570	ENSGALG00000028942	246.482	148.791	272.673	350.044	282.504	324.106	319.102	733.898	401.081	363.784	385.808	906.348	523.332	345.695	585.111	387.487	771.372	670.341	251.007	122.092	171.216	689.127	245.127	243.122	395.109	519.308	309.379
1571	ENSGALG00000011718	1065.94	1035.14	996.613	990.75	1114.2	1139.45	705.791	438.271	802.162	880.503	1234.4	1206.97	873.839	748.477	552.324	915.879	369.274	962.37	664.326	516.348	474.412	301.329	721.9	639.643	751.784	614.159	403.006
1572	ENSGALG00000011715	586.775	3274.21	499.104	888.653	965.572	460.766	1018.24	812.456	1209.32	852.45	8095.55	12392.7	1399.11	1281.29	1395.94	3246.82	4670.63	2171.42	8112.94	5461.08	5157.89	18265.8	2932.95	7833.45	12177.7	3992.03	4236.32
1573	ENSGALG00000040026	5.51826	6.39963	8.7702	9.37618	18.9741	4.6169	9.97193	0	5.06415	0	13.7461	0	4.85466	12.6861	0	5.15504	6.8384	0	0	2.54359	0	0	2.45127	5.78862	0	0	0
1574	ENSGALG00000011797	10894.9	9589.85	10147.1	8807.36	7633.92	8782.26	30792.2	32415.5	35288	34349.6	17057.1	11551.2	17502	10386.7	11810.7	14764.9	12210.7	11271.9	5653.43	3868.8	3158.58	5667.61	8189.71	7264.72	12231.5	7824	6783.26
1575	ENSGALG00000011721	5.51826	7.19959	9.56749	17.7106	8.43294	16.6208	12.1879	12.4039	22.2823	50.6764	157.622	113.992	33.0117	140.604	12.6101	9.45091	73.8547	21.0173	3.5478	3.81538	15.1598	128.393	79.6664	31.8374	27.673	20.1558	0
1576	ENSGALG00000010019	720.133	768.756	696.832	531.317	634.579	621.434	834.318	167.453	687.712	723.949	1024.54	825.883	596.152	725.22	804.527	811.06	146.342	654.854	509.997	569.764	583.205	395.659	929.033	808.96	920.897	1007.79	719.169
1577	ENSGALG00000010031	4.59855	11.1994	12.7567	8.33438	4.21647	0	0	0	4.05132	6.33455	19.2446	11.1757	7.76746	0	30.2644	11.1693	19.1475	16.5926	5.32171	0	7.13401	0	15.9333	24.6016	32.2852	2.37127	0
1578	ENSGALG00000010013	738.527	834.352	592.387	439.639	783.209	400.747	257.054	57.8849	303.849	282.34	290.502	324.095	116.512	111.003	10.0881	147.778	15.0445	242.252	113.53	100.472	212.237	89.0887	136.046	189.577	611.881	227.642	462.711
1579	ENSGALG00000010022	299.825	141.592	205.701	173.98	154.955	186.523	147.363	119.904	132.681	273.291	334.489	261.511	259.239	348.867	218.156	119.425	106.679	183.625	88.6951	259.446	137.33	151.975	259.835	257.594	227.534	205.115	107.197
1580	ENSGALG00000010006	515.957	539.169	510.266	441.722	411.106	459.843	565.076	188.126	501.351	460.612	532.433	373.268	440.803	572.987	167.715	298.993	102.576	325.215	603.127	391.712	451.226	123.152	425.296	348.764	302.866	400.745	339.231
1581	ENSGALG00000049439	0	0	0	0	0	0	0	0	0	0	0	0	0	0	0	0	0	0	0	0	0	2.62026	0	0	0	0	0
1582	ENSGALG00000048950	0	1.59991	1.59458	12.5016	8.43294	9.23379	12.1879	6.20195	0	8.14442	9.16409	5.58784	0	13.7432	0	17.1835	8.20608	0	0	0	3.56701	18.3418	14.7076	5.78862	4.61217	4.74254	0
1583	ENSGALG00000009985	89.2118	63.9963	94.0803	53.1317	81.1671	61.8664	53.1836	47.5483	72.9238	35.2925	58.6502	48.0554	30.0989	58.1444	32.7864	34.367	45.1335	6.63704	30.1563	38.1538	41.9123	41.9241	94.374	40.5203	24.5982	33.1978	44.7785
1584	ENSGALG00000010035	264.876	275.184	268.687	357.337	324.668	202.22	552.888	186.059	344.362	680.512	889.833	721.949	1327.26	751.649	708.69	1140.12	537.498	1107.28	834.621	1695.3	1221.7	945.912	3879.14	3946.39	1875.62	954.436	888.785
1585	ENSGALG00000030689	0	0	0	0	0	1.84676	2.21598	0	0	0	1.83282	6.70541	15.5349	17.9719	0	7.73257	9.57376	0	10.6434	11.4461	3.56701	41.9241	51.4767	46.309	18.4487	0	2.71385
1586	ENSGALG00000049224	0	14.3992	3.98645	19.7942	9.48706	5.54028	0	22.7405	9.11547	3.61974	0	0	2.9128	0	0	8.59174	9.57376	0	0	3.81538	0	0	0	0	0	0	0
1587	ENSGALG00000050622	38.6278	31.9982	55.8103	31.2539	34.7859	38.7819	23.2678	57.8849	27.3464	7.23949	10.0805	18.9987	9.70932	7.4002	11.3491	17.1835	8.20608	6.63704	21.2868	7.63076	10.701	0	6.12818	7.23578	24.5982	30.8265	10.8554
1588	ENSGALG00000051236	8.27739	11.9993	15.9458	13.5434	15.8118	14.7741	8.86394	4.13464	2.02566	0	0	5.58784	0	0	0	0.859174	0	0	5.32171	6.35897	8.02576	0	0	2.89431	0	8.29944	0
1589	ENSGALG00000000713	1818.27	2220.67	3088.7	1573.11	2563.61	3302	3154.45	1728.28	1488.86	3340.12	3037.89	5333.04	4266.28	2725.39	2481.68	5344.92	4763.63	5781.97	2805.43	3442.75	4738.77	3393.23	3213.62	3920.34	4083.31	3930.38	1154.74
1590	ENSGALG00000025383	0	0	0	0	1.05412	0	0	0	0	0	1.83282	1.11757	1.94186	3.17151	3.78304	0.859174	5.47072	0	0	0	0	0	0	0	1.53739	0	0
1591	ENSGALG00000000707	2626.69	1936.69	2103.25	1632.5	1531.63	1624.22	1485.82	2338.14	1702.57	2163.7	1364.53	2277.6	1296.19	1485.33	1334.15	2855.89	2572.61	1027.63	1780.11	2406.23	2405.05	2559.99	2962.36	2457.27	1938.65	3748.98	2356.98
1592	ENSGALG00000018261	0	0	0	0	0	0	0	0	1.01283	0	0	0	0	0	0	0	0	0	0	0	0	0	0	0	0	0	0
1593	ENSGALG00000054870	11.0365	10.3994	7.97291	9.37618	12.6494	9.23379	6.64795	10.3366	0	10.8592	9.16409	0	9.70932	0	0	8.59174	0	0	7.09561	10.1744	8.02576	0	8.57946	0	0	0	0
1594	ENSGALG00000047904	13.7956	3.19982	8.7702	0	4.21647	11.0806	0	24.8078	9.11547	20.8135	8.24768	20.1162	6.79653	13.7432	32.7864	19.761	0	15.4864	4.43476	10.1744	10.701	23.5823	30.6409	10.1301	10.7617	39.126	17.64
1595	ENSGALG00000050520	10.1168	25.5985	35.0808	5.20899	4.21647	10.1572	26.5918	0	26.3336	6.33455	4.58204	23.4689	19.4186	22.2006	17.6542	3.4367	16.4122	6.63704	7.98256	2.54359	16.0515	15.7215	4.90255	1.44716	15.3739	11.8563	5.42769
1596	ENSGALG00000049351	7.35768	6.39963	8.7702	1.0418	4.21647	8.31041	17.7279	0	17.2181	0.904936	0	4.47027	31.0698	32.7723	1.26101	3.4367	4.10304	11.0617	2.66085	2.54359	24.0773	13.1013	2.45127	4.34147	19.9861	0	6.78462
1597	ENSGALG00000050881	5.51826	7.19959	9.56749	15.627	2.10824	0.923379	1.10799	0	3.03849	7.23949	3.66563	2.23514	0	6.34303	0	5.15504	0	0	1.7739	5.08718	2.67525	5.24051	7.35382	0	1.53739	2.37127	2.71385
1598	ENSGALG00000031355	5.51826	3.99977	4.78374	1.0418	0	2.77014	0	0	1.01283	2.71481	0	3.3527	0	6.34303	0	0	2.73536	0	1.7739	0	0	0	0	0	0	0	0
1599	ENSGALG00000042501	7.35768	9.59945	9.56749	18.7524	17.92	12.0039	7.75595	10.3366	3.03849	1.80987	4.58204	2.23514	1.94186	5.28586	2.52203	0.859174	2.73536	1.10617	3.5478	5.08718	8.02576	28.8228	3.67691	1.44716	10.7617	3.5569	8.14154
1600	ENSGALG00000051197	0	5.59968	0	0	0	0	0	4.13464	0	0	0	0	0	0	0	0	6.8384	0	0	0	5.35051	0	1.22564	0	3.07478	0	0
1601	ENSGALG00000054901	190.38	110.394	197.728	189.607	144.414	192.986	108.583	181.924	49.6287	23.5283	55.9009	59.2311	27.1861	34.8867	0	30.9303	39.6627	33.1852	56.7649	57.2307	64.2061	89.0887	45.3486	98.4066	72.2573	82.9944	123.48
1602	ENSGALG00000054307	0	0	0	0	0	4.6169	0	4.13464	0	0	0	0	0	0	0	0	5.47072	0	0	0	2.67525	0	0	0	0	0	0
1603	ENSGALG00000025204	0	0	0.797291	0	0	1.84676	2.21598	0	0	0	0.916409	4.47027	0	0	0	0.859174	0	0	0	2.54359	0.891751	0	0	2.89431	0	1.18563	1.35692
1604	ENSGALG00000054300	0.91971	0	7.17562	2.0836	2.10824	7.38703	0	0	4.05132	0	0	1.11757	0.970932	1.05717	16.3932	0.859174	0	0	5.32171	1.27179	0	0	0	2.89431	0	1.18563	2.71385
1605	ENSGALG00000035057	1138.6	838.352	948.776	1226.2	940.273	779.332	1306.32	1486.4	1948.69	496.81	884.334	819.177	715.577	598.359	791.917	998.36	846.594	484.504	1848.41	1130.62	1458.01	2198.39	1666.87	1888.54	1592.74	2660.56	3936.43
1606	ENSGALG00000046820	2.75913	0	0	0	0	0	0	0	0	0	0	0	0	2.11434	0	0	0	0	0	0	0	0	0	7.23578	0	0	0
1607	ENSGALG00000029035	0	0	0	0	0	0	0	0	0	0	0	0	0	3.17151	0	5.15504	5.47072	3.31852	3.5478	5.08718	0	10.481	0	0	6.14956	0	4.07077
1608	ENSGALG00000002383	0	0	0	0	0	0	0	0	0	0	18.3282	22.3514	3.88373	8.45737	31.5254	20.6202	28.7213	30.9728	9.75646	0	0	36.6836	2.45127	8.68293	9.22434	4.74254	25.7815
1609	ENSGALG00000002371	42.3066	60.7965	55.8103	53.1317	69.5718	48.0157	371.177	378.319	203.579	431.654	132.879	98.346	280.599	111.003	95.8371	149.496	365.171	154.864	92.2429	91.5692	49.0463	207	85.7946	76.6992	164.501	181.402	124.837
1610	ENSGALG00000002326	147.154	206.388	159.458	102.096	167.605	146.817	198.331	177.789	187.374	260.622	174.118	119.58	152.436	96.2026	39.0915	109.115	150.445	139.378	194.242	143.713	192.618	167.696	117.661	188.13	196.786	91.2939	39.3508
1611	ENSGALG00000002069	99.3286	125.593	80.5264	117.723	112.791	116.346	144.039	130.241	229.912	148.409	161.288	110.639	127.192	160.69	180.325	109.974	309.096	138.272	144.573	83.9384	84.7164	246.304	91.9228	166.423	201.398	87.737	127.551
1612	ENSGALG00000002064	684.264	434.375	508.671	429.221	353.129	427.525	376.717	1139.09	628.968	318.537	317.077	440.322	216.518	248.435	345.518	458.799	727.606	254.42	342.363	392.984	314.788	809.659	340.727	347.317	335.151	435.128	441
1613	ENSGALG00000027658	23.9124	21.5988	31.0943	29.1703	37.9482	22.1611	24.3758	41.3464	40.5132	31.6728	29.3251	45.8203	29.128	28.5436	0	18.0427	64.281	59.7333	8.86951	30.5231	11.5928	57.6456	12.2564	23.1545	53.8086	18.9702	27.1385
1614	ENSGALG00000027747	1.83942	1.59991	1.59458	2.0836	0	0	15.5119	6.20195	19.2438	18.0987	37.5728	51.4081	25.2442	43.344	36.5694	48.1137	42.3981	28.7605	47.8954	33.0666	12.4845	102.19	36.7691	39.0732	21.5235	16.5989	23.0677
1615	ENSGALG00000021355	11.0365	16.799	6.37833	8.33438	17.92	19.391	64.2636	53.7503	42.5389	80.5393	112.718	119.58	71.849	127.918	80.7049	78.1848	127.194	61.9457	167.634	69.9487	56.1803	254.165	95.5997	178	103.005	173.103	96.3416
1616	ENSGALG00000028411	0	0	0	0	0	3.69352	0	0	0	7.23949	11.9133	13.4108	22.3314	7.4002	0	6.01422	5.47072	11.0617	38.1389	0	11.5928	0	0	0	9.22434	4.74254	0
1617	ENSGALG00000022920	333.855	323.981	314.133	352.128	358.4	316.719	346.802	585.051	414.248	352.925	335.406	506.258	362.158	412.297	517.016	427.869	611.353	350.657	285.598	385.354	362.051	484.747	376.27	435.594	382.81	361.619	474.923
1618	ENSGALG00000047393	118.643	280.784	201.715	357.337	240.339	262.24	229.354	301.828	272.451	176.463	183.282	51.4081	158.262	158.576	213.111	115.129	288.581	210.173	182.712	141.169	131.979	162.456	104.179	91.1708	70.7199	55.7248	46.1354
1619	ENSGALG00000016094	268.555	3.99977	225.633	172.938	165.496	143.124	117.447	388.656	226.874	222.614	91.6409	148.637	140.785	111.003	107.186	116.848	16.4122	51.9901	31.0433	108.102	18.7268	248.924	122.564	70.9106	127.603	84.1801	1.35692
1620	ENSGALG00000030516	0	0	2.39187	0	0	0	2.21598	0	0	0	0	0	0	12.6861	0	4.29587	0	118.361	12.4173	45.7846	12.4845	5.24051	0	0	0	0	0
1621	ENSGALG00000044620	319.139	421.576	334.065	325.041	453.271	306.562	390.013	219.136	360.568	307.678	235.517	210.103	271.861	150.118	161.41	252.597	103.944	214.598	312.207	254.359	329.056	214.861	155.656	156.293	172.188	67.5812	123.48
1622	ENSGALG00000016086	0	0	0	0	0	0	3.32398	0	0	3.61974	0	0	2.9128	0	10.0881	0	0	4.42469	3.5478	3.81538	0	18.3418	0	26.0488	9.22434	1.18563	0
1623	ENSGALG00000016088	2677.27	2411.86	2182.98	1637.71	1621.23	1470.94	1936.77	2987.27	2589.81	1146.55	1431.43	2096.56	1318.53	1003.26	1239.58	1107.48	2654.67	1157.06	2094.09	1583.38	1853.95	3314.62	1528.37	1843.68	1588.12	2470.86	2560.51
1624	ENSGALG00000016089	332.015	317.582	297.389	316.706	296.207	314.872	296.942	514.762	375.76	302.249	290.502	367.68	330.117	206.148	320.298	286.964	674.267	236.721	392.919	367.548	363.835	733.672	489.029	434.147	338.226	367.547	629.612
1625	ENSGALG00000032329	230.847	131.192	222.444	32.2957	16.8659	40.6287	28.8078	45.481	17.2181	33.4826	35.7399	46.9379	29.128	40.1725	47.9186	45.5362	80.6932	13.2741	92.2429	45.7846	35.6701	57.6456	67.41	40.5203	23.0608	77.0663	73.2739
1626	ENSGALG00000000067	3731.26	3171.82	4575.65	4071.35	3761.09	4597.51	6310.02	11012.6	6069.89	5261.3	4984.35	5289.45	7311.12	3111.26	8718.66	5523.63	13270.6	4445.71	8981.27	9361.67	9242.11	14571.2	5085.17	6804.52	7039.71	6824.51	6533.59
1627	ENSGALG00000016098	3.67884	7.99954	7.97291	17.7106	8.43294	8.31041	3.32398	6.20195	8.10264	9.04936	1.83282	13.4108	4.85466	2.11434	3.78304	9.45091	17.7798	11.0617	1.7739	5.08718	9.80927	7.86077	8.57946	13.0244	12.2991	14.2276	5.42769
1628	ENSGALG00000004598	481.008	407.977	589.198	600.075	569.223	545.717	635.988	878.61	639.096	538.437	575.505	649.307	825.292	662.847	1329.11	476.842	813.77	1262.14	434.606	363.733	264.85	282.988	153.205	240.228	316.702	118.563	82.7723
1629	ENSGALG00000041153	30.3504	29.5983	68.567	35.4211	59.0306	29.5481	25.4838	68.2215	42.5389	56.106	28.4087	40.2325	30.0989	59.2016	64.3118	33.5078	31.4567	6.63704	26.6085	41.9692	17.835	47.1646	17.1589	33.2846	43.0469	9.48508	55.6339
1630	ENSGALG00000004610	40.4672	45.5974	48.6347	61.4661	73.7882	78.4872	67.5875	68.2215	75.9623	103.163	98.9721	23.4689	87.3839	59.2016	69.3558	69.5931	98.473	133.847	213.755	244.184	200.644	123.152	51.4767	160.634	66.1078	60.4674	84.1293
1631	ENSGALG00000004625	469.052	539.969	639.427	479.227	255.096	364.735	352.342	508.56	324.106	300.439	269.424	400.089	218.46	289.665	30.2644	475.123	310.463	335.17	293.581	317.948	280.01	450.684	281.896	395.073	373.586	465.955	477.637
1632	ENSGALG00000041861	0	0	2.39187	0	2.10824	11.0806	6.64795	0	0	0	0	0	0	0	0	0	0	0	0	0	0	0	3.67691	0	0	0	0
1633	ENSGALG00000004562	709.096	827.953	658.562	622.995	866.485	637.132	478.653	272.886	454.761	463.327	311.579	441.439	358.274	493.699	340.474	463.954	176.431	530.963	468.31	282.338	417.34	301.329	474.321	392.179	495.04	265.582	284.954
1634	ENSGALG00000004571	1634.32	34.398	1608.93	1465.81	131.765	1739.65	1468.09	1465.73	1465.57	1410.8	1500.16	1495.31	1840.89	2117.51	1965.92	1398.74	1118.76	1561.92	1239.96	1103.92	1065.64	1092.65	1283.24	1130.23	1214.54	1493.9	1071.97
1635	ENSGALG00000054931	129.679	107.194	186.566	235.446	274.071	245.619	160.659	254.28	227.887	186.417	124.632	214.573	176.71	232.578	132.407	164.102	330.979	141.59	207.547	146.256	169.433	461.165	142.174	240.228	138.365	218.157	249.674
1636	ENSGALG00000043606	57.9417	68.7961	68.567	88.5528	132.819	83.1041	76.4515	150.914	88.1162	114.927	145.709	158.695	174.768	259.007	390.915	143.482	203.784	151.546	186.26	118.277	98.0927	180.798	88.2458	147.61	130.678	103.15	89.5569
1637	ENSGALG00000041923	403.753	322.382	470.401	329.208	289.882	313.949	132.959	101.299	104.322	159.269	135.628	56.996	74.7618	131.089	123.579	57.5647	69.7517	44.2469	71.843	31.7948	18.7268	70.7469	23.2871	20.2602	7.68695	8.29944	9.49846
1638	ENSGALG00000035850	366.044	199.989	384.294	230.237	162.334	215.147	275.89	518.897	243.079	180.987	194.279	255.923	241.762	310.808	509.45	408.108	441.761	332.958	231.494	264.533	227.397	269.886	185.071	243.122	219.847	254.912	200.825
1639	ENSGALG00000047035	1.83942	1.59991	3.18916	3.12539	1.05412	0.923379	1.10799	2.06732	1.01283	0.904936	0.916409	1.11757	0.970932	3.17151	1.26101	1.71835	2.73536	2.21235	0.886951	2.54359	0.891751	5.24051	1.22564	0	0	0	2.71385
1640	ENSGALG00000050875	0	0	0	0	0	0	0	0	6.07698	0	0	0	18.4477	32.7723	0	3.4367	17.7798	0	31.9302	17.8051	18.7268	0	0	15.9187	13.8365	3.5569	10.8554
1641	ENSGALG00000031240	76.3359	119.993	105.242	128.141	81.1671	133.89	75.3435	150.914	96.2189	47.9616	36.6563	52.5257	84.4711	87.7452	32.7864	53.2688	113.517	102.874	47.0084	100.472	68.6649	125.772	62.5075	86.8293	56.8834	47.4254	100.412
1642	ENSGALG00000033927	233.606	80.7954	773.372	1145.98	806.4	879.981	883.07	1027.46	1107.02	980.046	800.941	822.53	1076.76	714.648	2060.5	730.298	988.833	640.474	1070.55	746.543	749.963	2059.52	566.244	874.082	618.031	624.83	815.511
1643	ENSGALG00000033404	34.949	45.5974	54.2158	30.2121	54.8141	36.0118	32.1318	111.635	34.4362	42.532	37.5728	70.4068	40.7792	44.4012	25.2203	39.522	118.988	45.3531	31.9302	33.0666	36.5618	217.481	74.7638	131.691	35.36	36.7547	99.0554
1644	ENSGALG00000015068	0	0	0	0	8.43294	0	0	0	0	0	0	0	0	0	0	0	0	0	0	0	0	0	0	0	0	0	0
1645	ENSGALG00000015062	0	0	0	0	3.16235	0	0	0	0	0	0	0	0	3.17151	0	0	0	0	0	0	0	0	0	0	0	0	0
1646	ENSGALG00000014337	13.7956	1.59991	0	2.0836	10.5412	6.46366	5.53996	12.4039	10.1283	1.80987	1.83282	0	6.79653	10.5717	0	0	0	0	4.43476	8.90256	0	5.24051	0	11.5772	6.14956	9.48508	0
1647	ENSGALG00000001132	0	0	0	0	1.05412	0	0	0	0	0	1.83282	3.3527	1.94186	0	0	0	0	0	0	0	0	0	0	0	0	0	4.07077
1648	ENSGALG00000052936	0	4.79973	7.17562	7.29258	10.5412	0	5.53996	0	0	9.04936	0	0	4.85466	0	0	0	0	0	0	7.63076	2.67525	0	0	0	0	0	0
1649	ENSGALG00000025279	0	0	0	0	0	0	0	0	0	0.904936	0	0	0	1.05717	0	0	0	0	0	0	0	0	0	0	3.07478	0	0
1650	ENSGALG00000010664	20.2336	25.5985	13.5539	2.0836	21.0824	16.6208	0	4.13464	0	9.04936	1.83282	10.0581	0	0	0	0	2.73536	4.42469	9.75646	0	6.24226	0	0	0	0	0	0
1651	ENSGALG00000010653	42.3066	33.5981	35.8781	31.2539	25.2988	30.4715	60.9396	14.4712	35.4491	53.3912	63.2322	69.2892	26.2152	77.1735	11.3491	38.6628	35.5597	0	35.478	43.241	24.969	26.2026	29.4153	23.1545	61.4956	26.084	80.0585
1652	ENSGALG00000010641	4040.28	3296.61	2735.5	1211.61	1557.99	1514.34	2603.78	1201.11	2133.02	6106.51	4842.3	6738.94	4242.97	3002.37	9047.78	4447.94	2119.9	3276.48	8839.35	13695.9	10687.6	4965.39	10779.5	6347.22	8641.67	12187.1	6840.25
1653	ENSGALG00000010635	1.83942	3.19982	3.18916	0	0	0	3.32398	0	0	1.80987	3.66563	0	0	0	0	6.87339	0	0	2.66085	0	2.67525	0	0	0	0	0	0
1654	ENSGALG00000041906	0	0	0	0	0	2.77014	0	0	13.1668	0	0	0	0	0	0	0	2.73536	11.0617	0	3.81538	0	5.24051	0	7.23578	13.8365	0	4.07077
1655	ENSGALG00000052040	1.83942	0	0	0	0	0	0	0	0	3.61974	7.33127	4.47027	0	0	0	2.57752	2.73536	0	3.5478	0	0	0	0	0	6.14956	0	0
1656	ENSGALG00000010671	1793.43	1825.5	1976.48	1536.65	1147.93	1276.11	392.229	1211.45	1125.25	1433.42	953.982	1692	1565.14	1223.15	731.389	2405.69	1477.09	1841.78	1121.11	802.502	1474.07	1242	2068.87	1503.59	853.251	1700.2	1895.62
1657	ENSGALG00000028017	10.1168	7.99954	0	26.0449	12.6494	2.77014	4.43197	16.5385	0	11.7642	29.3251	15.646	0	0	0	4.29587	0	0	4.43476	0	5.35051	0	30.6409	8.68293	0	11.8563	6.78462
1658	ENSGALG00000028762	186.701	195.189	159.458	138.559	108.574	134.813	147.363	148.847	113.437	236.188	221.771	50.2906	136.901	95.1454	228.244	172.694	68.384	182.519	132.156	99.1999	208.67	112.671	193.651	208.39	212.16	81.8088	39.3508
1659	ENSGALG00000009552	40.4672	174.39	39.0672	51.0481	43.2188	22.1611	8.86394	47.5483	25.3208	19.0037	43.0712	31.2919	10.6803	46.5156	20.1762	14.606	32.8243	0	22.1738	15.2615	40.1288	18.3418	35.5435	28.9431	44.5843	26.084	12.2123
1660	ENSGALG00000009562	7.35768	5.59968	3.18916	3.12539	16.8659	0	0	8.26927	0	0	1.83282	0	0	9.51454	0	0	0	0	3.5478	0	0	5.24051	0	0	12.2991	0	0
1661	ENSGALG00000053905	2.75913	29.5983	63.7833	0	0	74.7937	0	6.20195	3.03849	0	0	13.4108	0	7.4002	0	4.29587	2.73536	0	1.7739	0	0	0	0	11.5772	0	0	0
1662	ENSGALG00000009510	36.7884	39.9977	93.283	101.054	88.5459	63.7132	99.7193	84.76	94.1932	146.6	55.9009	61.4662	95.1514	112.06	0	71.3114	105.311	123.891	48.7823	6.35897	20.5103	41.9241	45.3486	70.9106	56.8834	22.5271	17.64
1663	ENSGALG00000009519	72.6571	61.5965	55.0131	27.0867	9.48706	14.7741	138.499	279.088	203.579	98.638	88.8916	35.7622	14.564	41.2297	0	38.6628	13.6768	23.2296	10.6434	5.08718	3.56701	31.4431	9.80509	20.2602	216.772	13.042	48.8492
1664	ENSGALG00000009526	217.051	213.588	214.471	218.778	187.633	245.619	211.627	363.848	309.926	261.526	275.839	391.149	243.704	242.092	100.881	296.415	284.478	173.669	244.799	282.338	262.175	225.342	345.63	208.39	186.024	271.51	242.889
1665	ENSGALG00000009538	69.8979	119.993	93.283	31.2539	52.7059	71.1002	173.955	55.8176	183.322	159.269	226.353	401.207	156.32	372.124	291.294	138.327	93.0023	261.057	999.594	957.661	904.236	91.709	193.651	169.317	276.73	813.346	663.536
1666	ENSGALG00000008417	0	0	0	0	0	0	0	0	3.03849	0	0	6.70541	0	0	0	5.15504	0	0	0	0	0	0	0	0	0	0	0
1667	ENSGALG00000009565	284.19	274.384	310.146	279.202	157.064	156.051	822.13	57.8849	240.041	123.071	131.046	150.872	68.9362	69.7733	522.06	836.835	343.288	89.6	119.738	133.538	252.366	445.444	888.587	661.35	167.576	96.0364	822.296
1668	ENSGALG00000009570	2005.89	1475.12	1388.08	1101.18	1308.16	1156.07	1950.07	1957.75	1869.68	1389.98	1134.51	1012.52	1186.48	1116.37	1409.81	1659.06	2000.92	981.175	1426.22	1295.96	1206.54	1658.62	1869.1	1519.51	1482.04	1485.6	1787.07
1669	ENSGALG00000042645	829.578	1991.09	2088.9	503.188	1489.47	487.544	589.452	1544.29	575.288	514.004	641.486	919.759	611.687	327.723	374.521	430.446	589.47	755.516	855.021	409.518	453.901	275.127	446.132	437.041	387.422	1555.55	717.813
1670	ENSGALG00000029701	165.548	208.788	247.16	154.186	238.231	215.147	145.147	169.52	173.194	153.839	108.136	147.519	137.872	103.603	90.7931	115.129	101.208	102.874	110.869	99.1999	173	117.912	147.076	176.553	81.4817	90.1083	71.9169
1671	ENSGALG00000008621	267.635	631.964	336.457	338.584	548.141	321.336	253.73	148.847	216.746	232.569	214.44	189.987	230.111	74.002	119.796	67.8747	186.005	209.067	359.215	192.041	138.221	254.165	24.5127	83.935	109.155	30.8265	63.7754
1672	ENSGALG00000037985	0.91971	2.39986	2.39187	1.0418	3.16235	2.77014	3.32398	6.20195	3.03849	2.71481	3.66563	1.11757	2.9128	3.17151	8.8271	3.4367	4.10304	3.31852	2.66085	3.81538	2.67525	0	0	5.78862	0	5.92817	0
1673	ENSGALG00000008606	1793.43	3066.22	3613.32	1457.47	2604.72	558.645	463.141	4911.95	1754.22	1185.47	1002.55	1247.21	608.775	757.992	282.467	1674.53	3052.66	1045.33	803.578	368.82	1359.03	1800.12	1264.86	863.952	1011.6	1691.9	1426.13
1674	ENSGALG00000011418	3.67884	0	0	3.12539	0	3.69352	11.0799	0	10.1283	7.23949	30.2415	86.0527	31.0698	26.4293	26.4813	18.0427	0	0	25.7216	22.8923	11.5928	0	24.5127	0	9.22434	20.1558	16.2831
1675	ENSGALG00000025418	16.5548	10.3994	22.3241	4.16719	7.37882	15.6974	15.5119	10.3366	14.1796	6.33455	11.9133	11.1757	5.82559	20.0863	18.9152	19.761	9.57376	14.3802	3.5478	15.2615	9.80927	7.86077	19.6102	13.0244	21.5235	13.042	9.49846
1676	ENSGALG00000008582	815.782	886.349	622.684	637.58	602.955	743.32	501.921	210.866	541.864	726.664	716.632	644.837	708.781	748.477	622.941	1458.02	124.459	764.365	480.727	658.789	557.345	445.444	639.782	604.911	648.779	528.793	417.932
1677	ENSGALG00000011341	0	2.39986	0	400.05	1524.25	46.169	68.6955	202.597	168.13	0	0	4.47027	0	0	0	1.71835	0	0	1.7739	3.81538	0	0	0	0	0	0	0
1678	ENSGALG00000054395	0	0	0	0	0	0	0	0	0	0	0	0	0	0	15.1322	0	0	0	0	0	0	0	0	0	0	0	0
1679	ENSGALG00000054390	0	0	0	0	3.16235	0	0	0	0	0	0	0	1.94186	4.22869	0	1.71835	0	0	0	0	2.67525	0	0	4.34147	0	0	0
1680	ENSGALG00000049529	570.22	165.591	746.264	334.417	791.642	1038.8	357.882	107.501	587.442	261.526	63.2322	194.457	29.128	31.7151	58.0067	14.606	6.8384	0	7.09561	20.3487	9.80927	15.7215	14.7076	0	43.0469	0	21.7108
1681	ENSGALG00000015307	4.59855	2.39986	9.56749	0	8.43294	10.1572	16.6199	4.13464	5.06415	8.14442	0	3.3527	0	0	3.78304	0	0	0	0	0	0	0	0	0	0	0	0
1682	ENSGALG00000015293	11.0365	140.792	36.6754	133.35	108.574	40.6287	28.8078	16.5385	0	11.7642	18.3282	6.70541	2.9128	2.11434	20.1762	3.4367	9.57376	0	8.86951	12.7179	3.56701	0	0	0	0	4.74254	0
1683	ENSGALG00000015299	725.651	652.763	1028.5	1055.34	894.946	1009.25	783.351	1521.55	866.983	677.797	721.214	1013.63	835.973	824.594	551.063	1139.26	1828.59	1095.11	1537.09	1035.24	872.133	1758.19	1049.15	1044.85	1011.6	2284.72	1678.51
1684	ENSGALG00000015285	311.782	423.176	287.025	227.112	322.56	161.591	245.974	126.106	122.552	240.713	188.78	50.2906	146.611	77.1735	81.966	100.523	76.5901	95.1309	186.26	172.964	162.299	41.9241	94.374	62.2277	49.1965	81.8088	58.3477
1685	ENSGALG00000015287	31.2701	69.596	40.6618	22.9195	54.8141	46.169	21.0519	82.6927	7.08981	17.1938	4.58204	5.58784	23.3024	9.51454	0	3.4367	9.57376	21.0173	15.0782	15.2615	10.701	0	9.80509	13.0244	0	36.7547	0
1686	ENSGALG00000015273	412.03	525.57	464.023	364.629	438.513	423.831	470.897	239.809	476.03	671.462	644.235	521.904	448.571	583.559	751.565	416.699	170.96	703.526	538.379	394.256	522.566	222.722	546.634	412.439	475.054	404.302	493.92
1687	ENSGALG00000015275	855.33	735.958	61.3914	1553.32	1136.34	1080.35	1520.17	45.481	1217.42	517.623	54.9845	736.477	878.694	856.309	1137.44	67.8747	730.341	1008.83	627.074	29.2513	1099.53	728.431	88.2458	1026.03	934.733	874.999	717.813
1688	ENSGALG00000015263	82.7739	63.1964	101.256	137.517	41.1106	115.422	59.8316	49.6156	46.5902	28.958	305.164	151.989	70.8781	76.1164	25.2203	34.367	23.2506	91.8124	141.025	50.8718	88.2834	125.772	143.4	198.26	253.669	509.823	388.08
1689	ENSGALG00000053198	273.154	7.99954	10.3648	5.20899	5.27059	43.3988	631.556	314.232	632.006	620.786	21.0774	21.2338	627.222	5.28586	138.712	14.606	251.653	758.835	437.267	348.472	6.24226	10.481	460.839	891.448	7.68695	18.9702	2325.77
1690	ENSGALG00000047231	2.75913	2.39986	5.58103	4.16719	9.48706	2.77014	1.10799	8.26927	1.01283	0	0	0	3.88373	3.17151	3.78304	0.859174	1.36768	0	1.7739	3.81538	4.45876	2.62026	2.45127	4.34147	0	0	1.35692
1691	ENSGALG00000016470	0	4.79973	0	0	5.27059	9.23379	4.43197	0	0	1.80987	0	0	8.73839	0	0	0	0	0	7.98256	0	0	15.7215	0	0	0	0	0
1692	ENSGALG00000016468	343.052	361.579	346.024	277.118	203.445	235.462	151.795	47.5483	146.86	161.079	200.694	113.992	116.512	161.747	80.7049	91.0724	17.7798	76.3259	78.9386	139.897	146.247	44.5444	94.374	62.2277	98.393	85.3657	73.2739
1693	ENSGALG00000016461	211.533	285.584	144.31	127.099	133.873	202.22	119.663	111.635	89.1291	132.121	90.7245	158.695	84.4711	158.576	61.7897	133.172	51.9719	70.7951	62.9735	170.42	156.948	65.5064	149.528	125.903	135.29	109.078	154.689
1694	ENSGALG00000042614	299.825	426.376	298.984	239.613	215.04	242.849	320.21	57.8849	234.977	297.724	220.855	279.392	282.541	176.548	129.885	274.076	60.1779	193.58	207.547	152.615	243.448	191.279	197.328	214.179	146.052	188.516	119.409
1695	ENSGALG00000016459	2649.68	1513.51	2847.12	3834.86	2254.76	3865.27	2693.53	3867.95	4022.96	701.325	1190.41	1755.7	1356.39	1524.44	1881.43	1265.56	2899.48	1644.88	1283.42	797.415	824.87	1847.28	963.351	819.09	705.662	828.759	791.086
1696	ENSGALG00000016467	178.424	166.39	126.769	71.884	127.548	102.495	98.6113	49.6156	66.8468	94.1133	139.294	173.223	86.413	153.29	61.7897	146.06	38.2951	82.963	96.6777	96.6563	160.515	117.912	185.071	59.3334	84.5564	84.1801	73.2739
1697	ENSGALG00000016464	984.089	427.176	1033.29	1436.64	1816.24	2129.31	1630.96	343.175	1317.69	333.921	823.851	889.584	1083.56	799.222	247.159	1640.16	4.10304	596.227	205.773	423.507	247.907	602.659	2955.01	1868.28	891.686	1638.55	1941.76
1698	ENSGALG00000016463	611.607	554.368	463.226	319.832	391.078	399.823	360.098	93.0293	332.208	659.698	1070.37	971.167	949.572	1501.18	1300.11	633.211	132.665	810.825	1320.67	452.759	466.386	188.658	834.659	675.822	631.867	824.016	521.059
1699	ENSGALG00000016462	47.8249	60.7965	74.148	66.6751	63.2471	48.0157	36.5637	59.9522	67.8596	40.7221	38.4892	12.2932	34.9536	9.51454	21.4373	4.29587	13.6768	15.4864	6.20866	6.35897	8.02576	5.24051	20.8358	26.0488	3.07478	9.48508	9.49846
1700	ENSGALG00000011162	433.183	438.375	405.821	454.224	391.078	420.138	689.171	905.485	615.801	553.821	976.892	820.295	1151.53	938.768	2092.02	1010.39	2590.39	1390.46	1829.78	1840.29	2120.58	2145.99	1674.22	1457.29	1549.69	1273.37	1704.3
1701	ENSGALG00000039735	0	6.39963	0.797291	0	8.43294	1.84676	0	0	4.05132	0	0	0	0	0	0	1.71835	0	0	0	0	0	0	3.67691	0	0	0	0
1702	ENSGALG00000011139	75.4162	162.391	151.485	167.729	130.711	109.882	83.0994	80.6254	60.7698	109.497	81.5604	58.1135	157.291	62.3731	32.7864	85.0582	146.342	90.7062	87.8082	67.4051	87.3916	110.051	82.1177	69.4635	32.2852	75.8806	46.1354
1703	ENSGALG00000036286	89.2118	127.993	65.3778	78.1348	100.141	76.6405	137.391	95.0966	70.8981	130.311	142.96	24.5865	162.146	49.6871	230.766	107.397	136.768	158.183	223.512	92.8409	191.727	83.8482	111.533	156.293	26.1356	200.372	111.268
1704	ENSGALG00000034802	465.373	400.777	276.66	353.169	300.423	453.379	203.871	152.982	181.297	230.759	235.517	238.042	293.222	300.237	402.264	237.991	84.7962	225.659	335.268	320.492	315.68	47.1646	425.296	225.756	256.744	388.888	214.394
1705	ENSGALG00000011138	561.943	493.572	438.51	372.964	380.536	416.444	322.426	334.906	323.093	416.271	324.409	483.907	330.117	319.266	319.037	372.022	320.037	366.143	439.928	517.62	617.984	500.469	512.316	523.87	519.638	694.782	844.006
1706	ENSGALG00000054207	0	0	3.98645	0	0	2.77014	0	0	0	0	0	0	0	0	0	0	0	0	0	0	0	0	0	0	0	0	0
1707	ENSGALG00000053434	71.7373	174.39	43.851	22.9195	65.3553	63.7132	68.6955	16.5385	54.6928	11.7642	3.66563	8.94055	15.5349	6.34303	40.3525	7.73257	41.0304	1.10617	26.6085	7.63076	7.13401	5.24051	6.12818	10.1301	26.1356	4.74254	33.9231
1708	ENSGALG00000031862	40.4672	49.5972	39.8645	26.0449	12.6494	35.0884	17.7279	16.5385	36.4619	37.1024	43.0712	87.1703	145.64	106.774	139.973	142.623	50.6042	283.18	197.79	176.779	174.783	89.0887	134.82	240.228	113.767	45.0541	103.126
1709	ENSGALG00000016929	9.1971	15.1991	21.5268	13.5434	6.32471	5.54028	2.21598	4.13464	13.1668	9.04936	6.41486	5.58784	14.564	15.8576	0	39.522	0	26.5482	5.32171	0	4.45876	0	15.9333	8.68293	10.7617	0	0
1710	ENSGALG00000016930	88.2921	173.59	135.539	103.138	90.6541	124.656	47.6437	0	85.0777	64.2505	82.4768	45.8203	49.5175	43.344	39.0915	134.89	8.20608	49.7778	18.626	45.7846	47.2628	36.6836	58.8306	34.7317	24.5982	21.3414	12.2123
1711	ENSGALG00000012068	13.7956	6.39963	6.37833	5.20899	0	8.31041	0	0	0	0	0	8.94055	0	0	0	0	0	0	0	0	0	0	0	0	0	0	0
1712	ENSGALG00000050394	4.59855	3.99977	0	2.0836	0	3.69352	0	0	0	0	0	0	0	0	0	0	0	0	0	0	0	0	0	0	0	0	0
1713	ENSGALG00000016921	35.8687	17.599	27.9052	12.5016	10.5412	67.4067	18.8359	12.4039	19.2438	18.0987	0	13.4108	15.5349	23.2578	0	9.45091	0	7.74321	22.1738	10.1744	0	0	3.67691	13.0244	13.8365	8.29944	0
1714	ENSGALG00000016922	26.6716	33.5981	30.297	35.4211	16.8659	30.4715	23.2678	16.5385	10.1283	18.0987	48.5697	25.7041	37.8664	4.22869	18.9152	18.9018	9.57376	36.5037	17.739	11.4461	21.402	0	9.80509	27.496	7.68695	0	10.8554
1715	ENSGALG00000052375	67.1388	65.5962	66.1751	15.627	40.0565	33.2417	17.7279	6.20195	16.2053	12.6691	19.2446	2.23514	2.9128	17.9719	2.52203	12.0284	0	12.1679	15.0782	2.54359	10.701	0	13.482	8.68293	0	0	0
1716	ENSGALG00000021736	0	0	0	0	0	0.923379	0	0	0	0	0	0	2.9128	0	0	0	0	0	0	0	0	0	0	0	1.53739	0	0
1717	ENSGALG00000021771	0	0	0	0	0	0	0	0	0	0	0	0	0	0	2.52203	0	0	0	0	0	0	2.62026	0	0	0	0	0
1718	ENSGALG00000012048	154.511	242.386	209.687	257.324	251.934	236.385	132.959	148.847	208.643	136.645	186.947	210.103	146.611	83.5166	88.271	133.172	134.033	200.217	156.99	160.246	172.108	133.633	232.871	235.886	79.9443	310.636	317.52
1719	ENSGALG00000016925	151.752	215.188	141.918	155.228	178.146	132.043	84.2074	28.9425	108.373	165.603	98.9721	60.3487	74.7618	76.1164	44.1355	86.7766	20.5152	127.21	124.173	69.9487	72.2319	20.962	109.082	101.301	92.2434	62.8387	40.7077
1720	ENSGALG00000021773	0	0	0	0	0	0	0	0	0	0	0	0	0	0	3.78304	0	0	0	0	0	0	0	0	0	3.07478	0	0
1721	ENSGALG00000054533	0	0	0.797291	0	0	0.923379	0	0	1.01283	0	0	0	0	0	0	0	0	2.21235	0	0	0	0	0	0	0	0	0
1722	ENSGALG00000054534	0	0.799954	0	0	0	0.923379	0	0	0	0	0	1.11757	0	0	0	0.859174	2.73536	0	1.7739	0	0	0	0	1.44716	1.53739	0	1.35692
1723	ENSGALG00000054538	4.59855	3.19982	8.7702	6.25079	2.10824	18.4676	0	8.26927	4.05132	7.23949	9.16409	12.2932	7.76746	9.51454	0	2.57752	0	6.63704	0	3.81538	3.56701	0	0	0	0	0	0
1724	ENSGALG00000029867	48.7446	37.5978	56.6076	59.3825	67.4635	41.5521	31.0238	26.8751	30.3849	34.3876	9.16409	44.7027	20.3896	24.3149	83.227	69.5931	103.944	35.3975	71.843	12.7179	19.6185	23.5823	29.4153	24.6016	10.7617	35.569	23.0677
1725	ENSGALG00000048524	137.037	163.191	139.526	175.022	113.845	126.503	113.015	161.251	113.437	70.585	77.8947	35.7622	167.971	61.316	74.3999	84.199	134.033	130.528	81.5995	109.374	77.5824	91.709	47.7998	57.8862	64.5704	48.611	73.2739
1726	ENSGALG00000051765	519.636	429.575	1072.36	1217.86	1162.69	1164.38	1309.65	1835.78	1063.47	919.415	881.585	1034.87	1111.72	868.995	1539.7	726.861	924.552	1101.75	730.848	625.723	683.973	2237.7	658.167	968.147	1246.82	710.195	1156.1
1727	ENSGALG00000043785	0	0	0	2.0836	0	0	0	0	0	0	0	0	0	0	0	0	0	0	0	0	0	0	0	0	0	0	0
1728	ENSGALG00000047359	510.439	663.962	619.495	1043.88	937.11	738.703	1167.82	959.236	1051.32	852.45	929.238	547.608	1181.62	770.678	1659.5	732.875	1754.73	1100.64	1165.45	1011.08	914.045	1315.37	641.008	819.09	814.817	730.351	1029.9
1729	ENSGALG00000052538	0	0	45.4456	119.807	69.5718	76.6405	89.7474	72.3561	52.6672	38.9122	53.1517	36.8797	82.5292	39.1153	291.294	59.283	80.6932	97.3432	68.2952	53.4153	67.7731	162.456	74.7638	166.423	115.304	79.4375	55.6339
1730	ENSGALG00000048807	17.4745	9.59945	7.97291	9.37618	16.8659	9.23379	4.43197	0	0	5.42962	10.0805	5.58784	0	8.45737	0	13.7468	2.73536	0	1.7739	8.90256	0	0	0	0	10.7617	26.084	2.71385
1731	ENSGALG00000033630	488.366	627.164	532.59	490.687	529.167	714.696	553.996	126.106	624.916	868.739	1470.84	667.188	1102.98	849.966	1422.42	824.807	109.414	1268.78	1380.98	1554.13	1508.84	251.545	1378.84	1552.8	1540.46	1415.65	1260.58
1732	ENSGALG00000040079	174.745	280.784	126.769	88.5528	119.115	146.817	140.715	6.20195	112.424	78.7294	47.6533	48.0554	40.7792	19.0291	0	23.1977	13.6768	90.7062	65.6344	20.3487	34.7783	47.1646	44.1229	78.1464	66.1078	18.9702	43.4216
1733	ENSGALG00000047710	6.43797	4.79973	3.18916	0	1.05412	1.84676	0	0	6.07698	7.23949	0	4.47027	0	0	0	5.15504	0	0	7.98256	0	0	0	0	0	0	3.5569	0
1734	ENSGALG00000053623	0	0	0	0	0	0	0	0	0	0	0	0	0	2.11434	0	0	0	4.42469	0	0	1.7835	0	0	0	0	0	0
1735	ENSGALG00000053622	0	0	3.18916	0	3.16235	3.69352	0	0	0	1.80987	0	6.70541	0	3.17151	0	3.4367	4.10304	0	2.66085	0	0	0	0	0	0	0	0
1736	ENSGALG00000053620	0	0	0	0	0	0	0	0	0	0	0	0	0	0	0	0.859174	0	0	0	0	0	0	1.22564	0	0	0	0
1737	ENSGALG00000053628	0	0	0	0	0	0	0	0	0	0	0	0	0	0	0	0	2.73536	0	6.20866	3.81538	3.56701	0	3.67691	4.34147	0	8.29944	5.42769
1738	ENSGALG00000007111	281.431	268.785	287.025	345.877	312.019	353.654	366.745	330.771	266.374	447.038	370.229	405.677	380.605	494.756	389.654	347.106	320.037	207.961	625.301	1438.4	1149.47	248.924	399.558	445.724	378.198	515.751	337.874
1739	ENSGALG00000027256	0	0	0	0	0	0	2.21598	0	0	0	0	0	0	1.05717	0	0	0	0	0	0	0	0	0	0	0	0	0
1740	ENSGALG00000007152	25.7519	16.799	19.9323	9.37618	23.1906	23.0845	7.75595	24.8078	10.1283	64.2505	87.0588	30.1743	16.5058	65.5446	18.9152	29.2119	15.0445	58.6272	22.1738	31.7948	24.969	55.0254	42.8973	8.68293	26.1356	104.336	25.7815
1741	ENSGALG00000017900	2.75913	0	0	0	0	0	0	0	0	0	0	0	0	0	0	0	0	0	0	0	0	0	0	0	0	0	0
1742	ENSGALG00000050374	256.599	198.389	307.754	133.35	139.144	249.312	248.19	266.684	183.322	537.532	183.282	394.502	314.582	167.033	192.935	386.628	1009.35	287.605	164.973	118.277	190.835	238.443	313.763	426.911	293.641	152.947	236.105
1743	ENSGALG00000029831	16.5548	11.9993	29.4998	20.836	24.2447	20.3143	27.6998	64.0869	20.2566	23.5283	10.0805	12.2932	36.8954	28.5436	0	31.7894	23.2506	21.0173	41.6867	20.3487	13.3763	39.3038	22.0615	18.813	27.673	24.8983	20.3539
1744	ENSGALG00000042184	1120.21	829.553	1537.18	755.303	898.108	662.986	1429.31	1852.32	1185.01	529.388	1354.45	1141.04	1536.99	710.419	941.978	710.537	1278.78	768.79	996.933	1166.23	1122.72	2046.42	653.264	853.822	808.667	801.489	1293.15
1745	ENSGALG00000043204	2.75913	0	0	0	0	0	0	0	0	0	0	0	0	0	0	1.71835	0	0	0	3.81538	0	0	0	0	0	0	0
1746	ENSGALG00000003991	675.067	585.566	437.713	402.134	476.461	451.533	424.361	979.909	474.005	379.168	409.635	447.027	418.472	384.81	513.233	779.271	1001.14	425.877	326.398	427.323	318.355	565.975	489.029	314.033	305.941	385.331	427.431
1747	ENSGALG00000003969	1592.94	1247.13	1292.41	1190.77	1162.69	1159.76	1196.63	1748.95	1293.38	1368.26	1321.46	1405.9	1211.72	801.336	1414.86	1023.28	2115.8	848.435	1166.34	1130.62	1078.13	1587.88	1006.25	1018.8	870.163	1205.79	1529.25
1748	ENSGALG00000052333	0	9.59945	6.37833	15.627	6.32471	12.0039	9.97193	0	11.1411	17.1938	1.83282	0	26.2152	0	0	3.4367	0	19.9111	11.5304	10.1744	11.5928	0	20.8358	18.813	15.3739	5.92817	0
1749	ENSGALG00000030563	107.606	191.989	147.499	148.977	96.9788	96.9548	204.979	126.106	120.527	311.298	87.0588	122.932	247.588	114.175	201.762	194.173	253.021	253.314	253.668	114.461	167.649	149.355	183.846	227.203	182.949	96.0364	55.6339
1750	ENSGALG00000033204	366.964	264.785	358.781	379.214	297.261	331.493	364.529	748.369	530.723	552.916	351.901	516.316	320.408	403.84	522.06	448.489	733.077	263.269	376.067	269.62	240.773	828.001	273.317	419.675	375.123	578.59	441
1751	ENSGALG00000004005	4662.93	2583.05	4046.25	6963.38	3318.36	2565.15	7998.6	11814.7	7512.16	3956.38	4152.25	6721.05	6991.68	6056.54	6557.28	6141.38	9036.27	3830.68	6740.83	5929.1	6456.28	9977.93	5060.65	6577.32	3726.63	6375.16	4416.79
1752	ENSGALG00000034357	0	0	3.18916	0	7.37882	0	0	0	0	0	3.66563	11.1757	0	2.11434	0	0	0	0	3.5478	0	0	0	0	0	0	0	0
1753	ENSGALG00000032420	1718.02	1511.91	1585.01	1635.62	1628.61	1521.73	1391.64	1459.53	1726.88	1387.27	1317.8	1386.9	1230.17	1051.89	795.7	1272.44	1369.05	1137.15	1331.31	1842.83	1585.53	1189.6	1528.37	1141.81	1857.17	1421.58	1519.75
1754	ENSGALG00000045705	247.402	143.992	173.809	131.267	123.332	108.959	85.3154	136.443	159.014	88.6837	109.053	150.872	54.3722	59.2016	150.061	75.6073	88.8992	27.6543	82.4865	41.9692	100.768	254.165	193.651	102.748	61.4956	177.845	312.092
1755	ENSGALG00000042939	323.738	410.377	365.159	258.366	251.934	261.316	267.026	419.666	303.849	298.629	411.468	436.969	185.448	341.466	254.725	325.627	413.04	199.111	290.033	365.005	351.35	358.975	280.671	290.878	413.558	328.421	328.375
1756	ENSGALG00000029536	386.278	303.183	340.443	327.124	216.094	289.018	289.186	566.445	254.22	466.947	409.635	367.68	300.018	457.755	402.264	274.076	492.365	309.728	298.903	429.866	316.572	361.595	262.286	199.707	307.478	299.966	177.757
1757	ENSGALG00000051199	0	12.7993	3.98645	5.20899	4.21647	7.38703	15.5119	10.3366	0	6.33455	6.41486	11.1757	18.4477	32.7723	27.7423	11.1693	23.2506	28.7605	4.43476	6.35897	8.91751	5.24051	8.57946	0	3.07478	7.11381	18.9969
1758	ENSGALG00000051412	24.8322	23.9986	21.5268	20.836	22.1365	6.46366	19.9439	20.6732	37.4747	16.2888	13.7461	63.7014	30.0989	6.34303	7.56609	20.6202	36.9274	18.8049	53.2171	35.6102	15.1598	68.1267	23.2871	11.5772	33.8226	16.5989	4.07077
1759	ENSGALG00000034014	171.066	263.185	256.728	190.649	165.496	179.136	232.678	295.626	255.233	152.029	203.443	164.283	200.012	160.69	228.244	251.738	284.478	170.351	180.051	207.302	183.701	133.633	167.912	167.87	213.697	152.947	165.545
1760	ENSGALG00000051817	1.83942	0	1.59458	0	1.05412	0.923379	0	0	0	0.904936	0	0	0.970932	2.11434	0	0	4.10304	2.21235	0.886951	0	0	2.62026	1.22564	0	0	1.18563	0
1761	ENSGALG00000036873	356.847	90.3948	452.064	515.69	462.758	388.743	214.951	572.647	922.688	321.252	1618.38	1115.33	330.117	793.936	969.72	192.455	611.353	1133.83	1644.41	1898.79	1611.39	510.95	469.419	674.374	221.384	405.487	341.945
1762	ENSGALG00000038885	25.7519	24.7986	55.0131	14.5852	67.4635	20.3143	28.8078	33.0771	11.1411	27.1481	39.4056	46.9379	40.7792	38.0582	66.8338	11.1693	39.6627	6.63704	7.09561	27.9795	14.268	55.0254	9.80509	18.813	10.7617	13.042	28.4954
1763	ENSGALG00000053152	45.0658	63.9963	44.6483	28.1285	33.7318	28.6248	24.3758	59.9522	19.2438	26.2431	39.4056	43.5852	37.8664	59.2016	70.6168	42.0995	47.8688	18.8049	22.1738	17.8051	41.0206	70.7469	39.2204	59.3334	53.8086	43.8685	25.7815
1764	ENSGALG00000051574	3.67884	0	0	0	0	0	0	0	0	0	0	0	0	0	0	0	0	0	0	0	1.7835	0	0	0	0	0	0
1765	ENSGALG00000025907	261.198	342.38	492.726	255.24	550.249	178.212	620.476	467.214	457.799	142.98	518.687	628.073	1012.68	724.163	786.873	549.012	449.967	759.941	774.308	515.077	587.664	521.431	7.35382	584.651	487.353	835.873	877.929
1766	ENSGALG00000041520	59.7811	89.5949	51.0266	80.2184	83.2753	29.5481	57.6156	152.982	61.7826	41.6271	68.7307	75.9946	143.698	84.5737	97.0981	59.283	192.843	57.521	95.7907	16.5333	70.4484	75.9874	25.7384	63.6748	67.6452	33.1978	36.6369
1767	ENSGALG00000013365	735.768	777.556	880.209	706.339	664.094	758.094	648.176	1050.2	597.57	541.152	400.471	602.369	631.106	679.761	448.921	1104.9	756.327	796.445	415.98	367.548	325.489	1024.52	660.618	642.537	704.125	726.794	617.4
1768	ENSGALG00000049273	337.533	971.144	1114.61	965.746	1041.47	737.78	1208.82	18.6059	343.349	116.737	77.8947	487.26	0.970932	16.9147	242.115	536.984	1626.17	214.598	478.067	606.646	378.103	1011.42	438.778	150.504	384.347	573.847	900.997
1769	ENSGALG00000051573	0	0	0	0	0	0	0	0	0	0	0	0	0	0	0	0	0	0	0	3.81538	0	0	0	0	0	0	0
1770	ENSGALG00000001948	817.622	883.949	1065.98	885.528	778.993	796.876	809.942	1372.7	579.339	474.186	331.74	495.083	707.81	551.844	395.959	1004.37	923.184	674.765	299.789	323.036	248.799	809.659	557.665	520.976	642.629	597.56	469.496
1771	ENSGALG00000034413	235.446	167.99	244.768	186.482	153.901	136.66	166.199	241.876	178.258	198.181	163.121	172.105	159.233	161.747	65.5728	110.833	158.651	161.501	181.825	152.615	108.794	217.481	107.856	114.325	133.753	150.576	145.191
1772	ENSGALG00000049215	0	0	0	0	0	2.77014	0	0	0	0	0	0	0	0	0	0	0	0	0	0	0	0	0	0	0	0	0
1773	ENSGALG00000049217	0	0	0	0	0	0	0	0	0	0	0	0	0	0	3.78304	0.859174	0	0	0	0	0	2.62026	0	2.89431	0	4.74254	0
1774	ENSGALG00000049211	0	0	1.59458	2.0836	0	0	0	0	0	0	0	0	0	0	0	0	0	0	0	0	0	0	0	0	0	0	0
1775	ENSGALG00000049210	4.59855	1.59991	7.17562	11.4598	7.37882	3.69352	7.75595	0	8.10264	10.8592	0.916409	6.70541	0	4.22869	1.26101	6.87339	20.5152	2.21235	8.86951	3.81538	2.67525	23.5823	7.35382	20.2602	13.8365	0	0
1776	ENSGALG00000051391	0	0	0	0	1.05412	0	0	0	0	0	0	0	0	0	0	0	0	0	0	0	0	0	0	0	0	0	0
1777	ENSGALG00000051393	0	1.59991	0	0	0	0	0	0	4.05132	0	0	0	0	4.22869	0	5.15504	0	0	0	0	0	0	0	0	6.14956	0	24.4246
1778	ENSGALG00000051394	0	0	0	0	0	0	0	0	0	0	0	0	0	0	15.1322	0	0	0	0	0	0	0	0	0	0	0	0
1779	ENSGALG00000037194	0	3.99977	0	0	5.27059	0	0	0	4.05132	19.0037	12.8297	7.82298	11.6512	0	0	0	0	0	0	0	0	39.3038	0	0	0	0	0
1780	ENSGALG00000049235	2.75913	0	0	4.16719	0	2.77014	6.64795	8.26927	0	0	0	0	0	0	0	2.57752	0	0	0	0	0	0	2.45127	0	0	0	0
1781	ENSGALG00000030475	104.847	75.1957	113.215	112.514	185.525	95.1081	188.359	78.5581	93.1804	71.4899	78.8112	72.6419	71.849	46.5156	999.985	929.626	154.548	68.5827	925.09	101.744	90.0669	91.709	44.1229	843.692	813.279	808.603	962.059
1782	ENSGALG00000041763	89.2118	79.1955	82.1209	57.2989	57.9765	59.0963	69.8035	59.9522	52.6672	84.159	98.9721	73.7595	89.3258	149.061	355.606	112.552	79.3255	115.042	88.6951	68.6769	58.8556	125.772	85.7946	65.122	119.916	62.8387	93.6277
1783	ENSGALG00000028612	18.3942	28.7984	98.864	11.4598	12.6494	15.6974	0	0	0	1.80987	0	3.3527	0	0	0	6.87339	0	4.42469	11.5304	840.656	6.24226	0	0	0	0	0	0
1784	ENSGALG00000025882	1571.78	1276.73	1521.23	1043.88	1197.48	711.925	3468.02	6373.54	3014.18	2010.77	1297.63	2326.78	1620.49	1440.92	1192.92	2114.43	3725.56	1917	823.091	368.82	474.412	3194.09	742.736	671.48	1474.36	1307.76	795.157
1785	ENSGALG00000025323	0	0.799954	0	0	0	0	0	0	1.01283	0	0.916409	0	0	0	0	0.859174	1.36768	0	1.7739	0	0.891751	0	0	0	0	0	0
1786	ENSGALG00000001021	45.9855	50.3971	35.0808	18.7524	43.2188	35.0884	9.97193	6.20195	19.2438	35.2925	16.4954	15.646	22.3314	20.0863	0	20.6202	101.208	64.158	16.8521	13.9897	29.4278	52.4051	7.35382	33.2846	36.8974	16.5989	8.14154
1787	ENSGALG00000033996	109.445	124.793	121.985	125.016	146.522	159.745	90.8554	179.857	138.758	136.645	98.0557	99.4636	121.367	181.834	60.5287	123.721	103.944	180.306	94.9038	71.2205	94.5256	115.291	166.687	65.122	107.617	84.1801	52.92
1788	ENSGALG00000032178	92.8907	447.174	452.064	442.764	17.92	465.383	326.858	357.646	298.785	340.256	357.399	293.92	283.512	404.897	354.345	12.8876	191.475	235.615	299.789	19.0769	258.608	165.076	20.8358	276.407	316.702	599.931	295.809
1789	ENSGALG00000040582	3.67884	7.99954	0	0	4.21647	0	0	0	0	0	0	0	0	0	0	0	0	0	0	0	0	0	0	0	0	0	0
1790	ENSGALG00000001036	279.592	199.189	256.728	225.028	184.471	267.78	190.575	258.415	191.425	161.984	162.204	124.05	203.896	238.921	297.599	231.977	313.199	141.59	158.764	180.595	221.154	141.494	207.133	166.423	146.052	176.66	378.582
1791	ENSGALG00000048369	0	0	0	0	4.21647	0	0	0	0	0	0	0	0	0	0	0	0	0	0	0	0	0	0	0	0	0	0
1792	ENSGALG00000030139	3.67884	14.3992	15.1485	2.0836	5.27059	18.4676	49.8597	28.9425	30.3849	62.4406	63.2322	22.3514	13.5931	22.2006	35.3084	42.9587	58.8103	12.1679	26.6085	29.2513	9.80927	75.9874	30.6409	21.7073	50.7339	3.5569	0
1793	ENSGALG00000007144	632.76	774.356	597.171	119.807	553.412	549.411	909.662	917.889	732.276	865.119	572.755	241.395	583.53	444.012	141.234	408.108	1319.81	931.398	323.737	396.8	125.737	814.9	321.117	328.504	987.004	597.56	496.634
1794	ENSGALG00000008325	160.029	340.78	279.052	435.471	90.6541	505.089	253.73	179.857	228.9	380.073	380.31	251.453	225.256	230.463	259.769	219.089	86.1639	252.207	150.782	108.102	189.943	123.152	155.656	154.846	138.365	117.378	134.335
1795	ENSGALG00000008951	4.59855	5.59968	3.98645	5.20899	4.21647	5.54028	8.86394	0	8.10264	11.7642	11.9133	10.0581	6.79653	5.28586	0	7.73257	0	16.5926	5.32171	6.35897	11.5928	0	6.12818	10.1301	6.14956	0	6.78462
1796	ENSGALG00000046895	0	0	0	0	0	0	0	0	0	0	0	0	0	0	0	0	0	0	0	2.54359	1.7835	0	0	0	0	0	0
1797	ENSGALG00000046892	0	0	0	0	0	0	0	0	0	0	0	0	0	0	0	0	0	0	2.66085	0	1.7835	0	0	0	0	0	0
1798	ENSGALG00000046890	0	0	0	4.16719	0	0	0	0	0	0	3.66563	0	0	0	0	0	0	0	0	0	0	0	0	0	0	0	0
1799	ENSGALG00000046891	0	0	0	0	0	0	0	0	0	0	0	0	0	0	0	0.859174	1.36768	0	0.886951	1.27179	1.7835	2.62026	1.22564	1.44716	0	0	0
1800	ENSGALG00000036244	0	0.799954	0	0	0	1.84676	0	2.06732	3.03849	1.80987	0.916409	0	0	0	0	0	2.73536	1.10617	0	1.27179	0	0	0	1.44716	0	2.37127	0
1801	ENSGALG00000008988	263.957	330.381	222.444	168.771	130.711	214.224	159.551	72.3561	193.451	221.709	142.043	144.166	197.099	162.804	107.186	140.045	21.8829	210.173	255.442	162.79	209.562	41.9241	177.717	166.423	122.991	86.5513	97.6985
1802	ENSGALG00000037310	0	0	0	0	2.10824	0	0	0	0	0	0	0	0	0	0	0	0	0	0	0	0	0	0	0	0	0	0
1803	ENSGALG00000005796	1546.95	1227.93	1640.82	2843.07	2416.04	2480.2	2771.09	4889.21	5719.45	1838.83	3348.56	4070.18	6148.91	4140.94	15345.3	5563.15	5705.96	3586.21	9960.46	15340.4	23050	9073.95	15818.1	16195.1	11611.9	16708	28574.1
1804	ENSGALG00000005803	233.606	275.184	251.147	301.08	142.306	325.953	182.819	126.106	252.195	183.702	124.632	94.9933	157.291	77.1735	55.4846	73.889	127.194	146.015	171.182	245.456	250.582	47.1646	44.1229	147.61	76.8695	49.7967	36.6369
1805	ENSGALG00000047588	0.91971	1.59991	1.59458	0	2.10824	0	0	4.13464	0	0	2.74923	0	0	0	0	0	1.36768	2.21235	2.66085	0	0	0	1.22564	1.44716	0	0	0
1806	ENSGALG00000029235	2.75913	0	0	0	7.37882	0	4.43197	0	7.08981	0	0	0	0	0	0	9.45091	0	0	3.5478	0	0	0	0	0	0	0	0
1807	ENSGALG00000018286	2.75913	2.39986	4.78374	6.25079	3.16235	1.84676	2.21598	2.06732	2.02566	1.80987	0	2.23514	1.94186	1.05717	0	0.859174	0	9.95556	0.886951	5.08718	8.02576	5.24051	4.90255	0	0	2.37127	8.14154
1808	ENSGALG00000020316	803.826	515.171	943.195	614.661	749.478	662.986	587.236	715.292	567.185	263.336	607.579	355.387	207.78	392.211	221.939	336.796	619.559	220.128	371.633	190.769	296.061	526.671	409.363	302.455	325.927	375.846	510.203
1809	ENSGALG00000053013	158.19	115.193	156.269	150.019	114.899	156.974	193.899	134.376	237.002	117.642	61.3994	145.284	184.477	149.061	180.325	196.751	77.9578	144.909	199.564	222.564	178.35	207	234.097	179.447	528.862	662.77	856.219
1810	ENSGALG00000025792	35.8687	58.3967	47.8374	50.0063	63.2471	59.0963	26.5918	43.4137	37.4747	26.2431	30.2415	26.8216	31.0698	35.9438	32.7864	26.6344	35.5597	103.98	15.0782	21.6205	28.536	10.481	30.6409	8.68293	24.5982	34.3834	29.8523
1811	ENSGALG00000013135	1489.01	1602.31	1341.84	1538.74	1669.72	1568.82	1936.77	576.782	1584.07	809.013	1281.14	1257.26	1383.58	1463.13	1571.22	959.697	336.449	1545.32	1835.99	1259.08	1670.25	696.988	1492.83	1147.59	1248.36	1924.29	1304
1812	ENSGALG00000013131	176.584	145.592	208.093	141.684	162.334	162.515	145.147	121.972	125.591	122.166	149.375	122.932	117.483	125.803	171.498	172.694	102.576	200.217	149.895	132.267	176.567	86.4684	165.461	167.87	116.842	123.306	265.957
1813	ENSGALG00000051335	305.344	307.982	213.674	227.112	207.661	242.849	271.458	88.8947	228.9	185.512	131.963	90.523	149.524	103.603	29.0033	106.538	43.7658	84.0691	230.607	207.302	173.892	73.3672	63.7331	53.5447	72.2573	93.6652	94.9846
1814	ENSGALG00000051650	0	0	0	0	0	0	0	0	0	0	0	0	5.82559	8.45737	0	1.71835	0	23.2296	0	0	0	0	0	0	0	0	0
1815	ENSGALG00000050189	52.4234	56.7967	40.6618	72.9258	52.7059	75.7171	117.447	97.164	130.655	51.5813	40.322	27.9392	84.4711	44.4012	65.5728	40.3812	12.3091	18.8049	50.5562	58.5025	64.2061	259.405	197.328	107.089	275.193	196.815	267.314
1816	ENSGALG00000050319	1.83942	0	0	7.29258	0	5.54028	8.86394	37.2117	8.10264	8.14442	4.58204	2.23514	44.6629	27.4865	5.04406	79.044	15.0445	11.0617	76.2778	13.9897	24.0773	44.5444	0	7.23578	64.5704	0	0
1817	ENSGALG00000034955	315.46	64.7963	267.092	369.838	275.125	169.902	372.285	611.926	435.517	259.717	264.842	14.5284	292.251	242.092	625.463	260.33	653.751	29.8667	306.885	255.631	293.386	720.57	283.122	382.049	392.034	464.769	27.1385
1818	ENSGALG00000031737	0	0	0	0	2.10824	0	0	0	0	0	0	0	0	0	0	0	0	0	0	0	0	0	0	0	0	0	0
1819	ENSGALG00000044662	5.51826	3.99977	7.97291	8.33438	4.21647	30.4715	21.0519	14.4712	40.5132	30.7678	49.4861	65.9365	100.006	98.317	104.664	59.283	65.6487	69.6889	108.208	69.9487	36.5618	275.127	62.5075	92.6179	75.3321	305.894	177.757
1820	ENSGALG00000047648	0	40.7977	0	0	51.6518	0	0	0	0	4.52468	14.6625	12.2932	3.88373	11.6289	0	9.45091	6.8384	0	3.5478	7.63076	8.91751	0	12.2564	7.23578	18.4487	0	20.3539
1821	ENSGALG00000038256	0	0	0	0	0	0	0	0	0	0	0	3.3527	0	0	0	0	0	7.74321	4.43476	0	0	0	0	2.89431	0	0	0
1822	ENSGALG00000047859	0	0	0	0	0	0	0	0	0	0	0	0	0	0	0	0	0	0	0	0	0	0	0	7.23578	6.14956	0	0
1823	ENSGALG00000048165	0	0	0	76.0512	1.05412	72.947	0	0	36.4619	0	0	0	0	0	0	20.6202	0	0	0	67.4051	0	0	0	26.0488	0	0	0
1824	ENSGALG00000043009	11.0365	65.5962	11.9594	6.25079	23.1906	9.23379	152.903	18.6059	9.11547	11.7642	43.9876	16.7635	8.73839	24.3149	0	6.87339	35.5597	8.84938	14.1912	12.7179	9.80927	99.5697	29.4153	24.6016	33.8226	2.37127	0
1825	ENSGALG00000046983	3.67884	7.99954	20.7296	12.5016	21.0824	12.9273	23.2678	35.1444	29.3721	64.2505	62.3158	101.699	66.0234	69.7733	21.4373	36.9445	72.4871	48.6716	58.5388	53.4153	36.5618	157.215	63.7331	33.2846	95.3182	118.563	108.554
1826	ENSGALG00000038692	0	3.19982	0	0	1.05412	0	0	0	2.02566	0	0	0	0	0	0	0	0	0	1.7739	0	0	0	0	0	0	0	0
1827	ENSGALG00000053649	66.2191	26.3985	42.2564	38.5465	62.1929	42.4755	114.123	88.8947	81.0264	204.516	131.046	184.399	62.1397	113.117	22.6983	108.256	116.253	160.395	114.417	115.733	133.763	361.595	105.405	137.48	162.963	484.925	256.459
1828	ENSGALG00000051271	537.11	292.783	638.63	621.953	404.781	144.971	346.802	1161.83	409.183	678.702	635.988	821.413	382.547	368.953	90.7931	684.762	767.269	66.3704	500.24	574.851	425.365	1794.88	443.681	694.635	770.232	1133.47	1233.44
1829	ENSGALG00000017840	5.51826	3.19982	1.59458	1.0418	1.05412	1.84676	3.32398	6.20195	1.01283	0.904936	1.83282	2.23514	1.94186	2.11434	0	3.4367	1.36768	7.74321	0	0	4.45876	0	1.22564	2.89431	7.68695	1.18563	0
1830	ENSGALG00000048338	1.83942	0	3.18916	5.20899	4.21647	10.1572	9.97193	10.3366	7.08981	15.3839	13.7461	7.82298	28.157	35.9438	0	18.9018	13.6768	0	33.7041	26.7077	13.3763	20.962	24.5127	17.3659	6.14956	20.1558	14.9262
1831	ENSGALG00000047202	8.27739	7.99954	0	3.12539	0	0	0	0	0	4.52468	0	8.94055	0	8.45737	0	17.1835	2.73536	12.1679	15.0782	3.81538	0	10.481	6.12818	4.34147	3.07478	2.37127	18.9969
1832	ENSGALG00000046730	0.91971	0	0	0	0	0	0	0	0	0	0	0	0	0	0	0	0	27.6543	0	0	0	0	0	0	0	0	0
1833	ENSGALG00000044069	77.2556	75.1957	50.2293	52.0899	35.84	38.7819	77.5595	41.3464	47.603	37.1024	40.322	7.82298	20.3896	0	0	7.73257	9.57376	36.5037	0	27.9795	0	7.86077	6.12818	4.34147	0	0	0
1834	ENSGALG00000050409	3.67884	1.59991	2.39187	0	1.05412	8.31041	15.5119	2.06732	16.2053	0	0.916409	1.11757	26.2152	30.658	0	0.859174	4.10304	3.31852	0	0	30.3195	10.481	0	1.44716	23.0608	0	8.14154
1835	ENSGALG00000004621	68.0585	103.994	92.4857	68.7586	24.2447	24.9312	36.5637	0	37.4747	80.5393	43.0712	49.173	74.7618	15.8576	23.9593	42.0995	0	63.0519	174.729	58.5025	58.8556	2.62026	53.928	24.6016	10.7617	26.084	12.2123
1836	ENSGALG00000004663	146.234	301.583	169.026	115.64	115.953	132.043	130.743	31.0098	64.8211	514.909	162.204	128.52	468.96	94.0883	250.942	420.995	97.1053	456.849	292.694	365.005	370.077	99.5697	415.491	400.862	190.636	208.672	131.622
1837	ENSGALG00000004570	148.993	190.389	121.985	103.138	81.1671	117.269	113.015	31.0098	73.9366	84.159	109.053	58.1135	113.599	84.5737	47.9186	124.58	9.57376	138.272	164.973	128.451	134.654	15.7215	69.8613	133.138	49.1965	58.0961	10.8554
1838	ENSGALG00000004593	117.723	212.788	143.512	133.35	231.906	156.974	188.359	80.6254	152.937	180.082	145.709	48.0554	113.599	75.0592	12.6101	98.805	50.6042	50.884	141.912	108.102	98.9844	5.24051	63.7331	78.1464	132.216	46.2398	43.4216
1839	ENSGALG00000046850	1.83942	3.99977	5.58103	4.16719	3.16235	0.923379	3.32398	6.20195	5.06415	3.61974	1.83282	0	0	0	0	2.57752	2.73536	1.10617	0.886951	0	0	0	2.45127	1.44716	6.14956	1.18563	2.71385
1840	ENSGALG00000052600	5.51826	3.99977	3.98645	1.0418	0	1.84676	0	2.06732	1.01283	1.80987	5.49845	1.11757	1.94186	6.34303	2.52203	4.29587	5.47072	0	3.5478	2.54359	0.891751	2.62026	2.45127	0	7.68695	1.18563	0
1841	ENSGALG00000036550	951.899	856.751	843.534	794.892	834.861	876.287	756.759	1004.72	816.341	956.517	802.774	973.402	822.38	805.565	752.826	900.414	987.465	869.452	659.005	668.964	709.834	683.887	931.484	804.618	607.269	867.885	848.077
1842	ENSGALG00000030776	2163.16	2299.87	888.182	1034.51	1043.58	72.0236	9824.57	17603.2	16468.6	9983.25	11222.3	7788.33	9464.65	7796.64	18540.7	14047.5	27170.3	10208.9	5790.9	4195.65	3823.83	11958.8	3026.1	3293.73	6664.59	7658.02	6000.32
1843	ENSGALG00000035201	314.541	55.9968	216.863	122.932	148.631	156.974	158.443	115.77	120.527	0.904936	109.053	115.11	103.89	143.775	117.274	160.666	109.414	57.521	113.53	125.908	171.216	112.671	139.723	94.0651	118.379	75.8806	179.114
1844	ENSGALG00000013920	385.358	410.377	425.753	451.098	432.188	521.709	525.188	246.011	613.775	589.113	682.725	530.845	500.03	799.222	774.263	567.055	158.651	763.259	534.832	560.861	563.587	264.646	585.854	544.13	588.82	295.223	394.865
1845	ENSGALG00000033226	1468.78	1668.7	1328.29	842.814	1113.15	755.324	421.037	217.068	410.196	520.338	512.272	348.681	824.321	868.995	674.643	451.066	384.318	662.598	1554.83	493.456	698.241	476.887	508.639	646.878	432.007	461.212	545.483
1846	ENSGALG00000003297	834.177	991.143	957.546	629.246	732.612	687.918	678.091	872.408	690.75	948.373	670.811	927.582	656.35	888.024	774.263	658.986	1046.28	566.361	962.342	1039.06	933.664	890.887	873.879	859.61	862.476	718.495	852.148
1847	ENSGALG00000002692	2.75913	3.19982	5.58103	4.16719	3.16235	10.1572	0	8.26927	0	4.52468	0	0	0	0	0	1.71835	2.73536	0	0	0	0	0	0	0	0	0	0
1848	ENSGALG00000052017	0	1.59991	0	0	0	0	0	0	2.02566	4.52468	0	0	0	0	0	0	0	0	0	0	1.7835	0	0	0	0	0	0
1849	ENSGALG00000030844	370.643	339.181	365.159	415.677	231.906	326.876	221.598	258.415	343.349	350.21	420.632	355.387	310.698	470.441	327.864	516.364	295.419	435.832	266.085	312.861	353.134	175.557	383.624	289.431	471.979	324.864	294.452
1850	ENSGALG00000013926	51.5037	50.3971	59.7968	56.2571	54.8141	55.4028	59.8316	41.3464	43.5517	62.4406	74.2291	40.2325	48.5466	58.1444	49.1796	63.5789	49.2365	79.6445	19.5129	81.3948	76.6906	31.4431	105.405	44.8618	101.468	33.1978	27.1385
1851	ENSGALG00000000451	0	0	0	0	2.10824	0	0	0	0	0	0	0	0	0	0	0	0	0	0	0	2.67525	0	0	0	0	0	0
1852	ENSGALG00000033788	0	1.59991	7.17562	0	1.05412	2.77014	1.10799	4.13464	1.01283	2.71481	4.58204	3.3527	1.94186	6.34303	8.8271	5.15504	1.36768	1.10617	3.5478	0	2.67525	7.86077	1.22564	2.89431	15.3739	0	0
1853	ENSGALG00000052018	0	0	0	0	0	0	1.10799	0	0	0	1.83282	0	0	0	0	0	0	0	0	0	0	0	0	0	0	0	0
1854	ENSGALG00000007226	0	32.7981	1.59458	3.12539	10.5412	0	0	0	2.02566	0	0	0	0	0	0	0	0	0	0	0	0	0	0	0	0	0	0
1855	ENSGALG00000007222	2.75913	5.59968	1.59458	0	0	5.54028	4.43197	0	0	0	0	2.23514	0	0	0	0	0	0	0	0	0	0	0	0	0	0	0
1856	ENSGALG00000050919	0	0	0	0	0	0	0	0	0	0	0	7.82298	0.970932	0	0	3.4367	0	0	0	0	0	0	0	0	0	0	0
1857	ENSGALG00000036971	37.7081	11.9993	20.7296	47.9227	30.5694	7.38703	24.3758	18.6059	9.11547	1.80987	2.74923	14.5284	0	0	0	3.4367	6.8384	4.42469	0	3.81538	0	0	8.57946	13.0244	0	3.5569	4.07077
1858	ENSGALG00000007218	77.2556	79.1955	87.702	80.2184	99.087	75.7171	170.631	287.357	93.1804	97.7331	37.5728	105.051	133.018	82.4594	118.535	94.5091	95.7376	159.289	84.2604	58.5025	99.8762	60.2659	41.6717	47.7561	35.36	17.7845	69.2031
1859	ENSGALG00000052927	0	0.799954	0	1.0418	0	0	0	0	0	0	0	1.11757	0	0	0	0.859174	0	0	0	0	0	0	0	0	0	0	0
1860	ENSGALG00000033767	0	1.59991	0	2.0836	0	0	6.64795	0	0	0	0	2.23514	0	0	0	0	2.73536	0	0	0	0	5.24051	0	0	0	0	0
1861	ENSGALG00000020813	324.657	453.574	354.794	480.269	391.078	382.279	267.026	320.434	232.951	279.625	235.517	144.166	408.762	189.234	136.19	179.567	399.363	370.568	312.207	186.954	164.082	196.519	151.979	244.569	119.916	92.4795	74.6308
1862	ENSGALG00000006626	23.9124	35.198	20.7296	41.6719	56.9223	44.3222	34.3478	12.4039	18.2309	19.9086	31.1579	31.2919	45.6338	62.3731	25.2203	42.0995	12.3091	42.0346	28.3824	54.6871	26.7525	7.86077	64.9587	13.0244	52.2713	66.3956	36.6369
1863	ENSGALG00000006629	11504.6	8870.69	8784.55	5300.67	6076.99	4002.85	14066	6983.4	11965.6	22262.3	16043.6	14896.1	15194.1	24491.5	11533.2	23290.5	22021	15631.3	12207.1	14579.8	9882.39	11762.3	9219.24	9571.49	19414.2	13975.1	13496
1864	ENSGALG00000031720	15.6351	14.3992	18.3377	7.29258	12.6494	22.1611	3.32398	0	25.3208	21.7185	43.9876	32.4095	9.70932	17.9719	55.4846	30.0711	6.8384	11.0617	50.5562	179.323	156.056	5.24051	105.405	37.626	93.7808	100.779	78.7016
1865	ENSGALG00000006622	148.993	167.19	150.688	159.395	111.736	146.817	147.363	20.6732	92.1676	92.3035	138.378	111.757	109.715	131.089	219.417	122.862	16.4122	81.8568	113.53	245.456	200.644	18.3418	154.43	109.984	182.949	99.5933	119.409
1866	ENSGALG00000039528	33.1095	39.9977	34.2835	17.7106	24.2447	24.9312	24.3758	31.0098	17.2181	13.574	11.9133	27.9392	24.2733	16.9147	30.2644	45.5362	2.73536	17.6988	15.9651	17.8051	21.402	0	25.7384	41.9675	49.1965	37.9403	6.78462
1867	ENSGALG00000041456	1.83942	6.39963	3.18916	0	9.48706	1.84676	4.43197	0	0	0	7.33127	2.23514	7.76746	2.11434	0	0	6.8384	0	16.8521	35.6102	40.1288	0	0	7.23578	0	8.29944	23.0677
1868	ENSGALG00000025643	0	1.59991	2.39187	1.0418	0	0	0	2.06732	0	0.904936	0	0	0	2.11434	0	0	0	0	0	0	0	0	0	1.44716	0	0	0
1869	ENSGALG00000035667	504.921	484.772	416.186	381.298	489.111	467.23	422.145	254.28	318.029	349.305	338.155	413.5	412.646	390.096	401.003	467.391	160.019	430.301	350.346	289.969	329.948	183.418	406.911	314.033	299.791	524.051	485.779
1870	ENSGALG00000026733	279.592	219.187	275.863	104.18	177.092	178.212	422.145	57.8849	482.107	794.534	682.725	536.433	1178.71	1230.55	897.842	971.726	146.342	1830.72	751.248	738.912	577.855	102.19	403.235	477.561	677.989	410.23	588.905
1871	ENSGALG00000006639	131.518	140.792	134.742	87.511	92.7623	69.2535	72.0195	4.13464	24.3079	71.4899	102.638	40.2325	32.0408	37.001	0	58.4238	8.20608	51.9901	45.2345	5.08718	16.0515	15.7215	24.5127	5.78862	4.61217	7.11381	0
1872	ENSGALG00000004526	9.1971	1.59991	9.56749	0	0	0	0	0	0	0	0	0	0	0	0	0	5.47072	0	2.66085	0	0	0	0	0	0	2.37127	0
1873	ENSGALG00000049152	0.91971	0	0	0	1.05412	0	0	2.06732	1.01283	3.61974	0	3.3527	0	3.17151	5.04406	0.859174	0	0	0	1.27179	0	18.3418	0	0	0	0	1.35692
1874	ENSGALG00000049150	0	0	0	0	0	0	0	0	0	0	0	0	0	0	0	0	0	0	3.5478	0	0	0	0	0	0	0	0
1875	ENSGALG00000032554	4.59855	2.39986	7.17562	0	2.10824	9.23379	0	10.3366	0	0	0	0	0	0	0	0	0	0	5.32171	0	0	2.62026	4.90255	0	0	0	0
1876	ENSGALG00000006074	22.073	37.5978	31.8916	55.2153	35.84	49.8625	42.1037	6.20195	76.9751	33.4826	90.7245	41.35	23.3024	46.5156	74.3999	42.9587	12.3091	28.7605	42.5737	53.4153	34.7783	47.1646	39.2204	53.5447	24.5982	45.0541	2.71385
1877	ENSGALG00000054886	0	0	0	0	0	1.84676	0	0	0	0	0	0	0	0	0	10.3101	0	0	0	3.81538	0	0	0	0	0	0	0
1878	ENSGALG00000032558	0	0	0	0	0	0	0	0	3.03849	0	0	0	0	0	0	0	0	0	0	0	0	0	0	0	0	0	0
1879	ENSGALG00000033055	5.51826	0	0	22.9195	43.2188	44.3222	12.1879	14.4712	27.3464	0	7.33127	8.94055	0	2.11434	23.9593	16.3243	0	0	0	0	1.7835	0	12.2564	4.34147	0	11.8563	0
1880	ENSGALG00000051000	0	0	0	3.12539	11.5953	12.9273	4.43197	14.4712	2.02566	1.80987	0	3.3527	0	14.8004	0	43.8179	0	0	0	0	0	5.24051	15.9333	33.2846	12.2991	0	0
1881	ENSGALG00000049471	30.3504	6.39963	15.1485	7.29258	65.3553	14.7741	45.4277	28.9425	55.7057	0	7.33127	0	3.88373	3.17151	0	46.3954	0	0	0	3.81538	3.56701	0	18.3846	11.5772	0	0	0
1882	ENSGALG00000006015	1280.24	1185.53	1068.37	1030.34	838.023	997.25	1197.74	1616.64	1253.88	950.183	712.05	1015.87	581.588	782.307	982.33	894.4	1286.99	518.795	879.855	1069.58	1007.68	1050.72	745.187	833.561	802.518	1610.09	1066.54
1883	ENSGALG00000006035	794.629	845.552	656.967	1078.26	994.033	936.307	1141.23	343.175	1475.69	1180.94	1441.51	821.413	1101.04	634.303	655.728	864.329	269.433	769.896	576.518	632.082	817.736	222.722	718.223	1109.97	748.709	235.941	355.514
1884	ENSGALG00000006054	66.2191	75.9957	44.6483	62.5079	65.3553	71.1002	316.886	200.53	171.168	183.702	44.904	156.46	71.849	119.46	103.403	101.383	114.885	92.9185	39.0258	41.9692	48.1546	26.2026	62.5075	54.9919	385.885	165.989	263.243
1885	ENSGALG00000006050	66.2191	117.593	88.4993	69.8004	53.76	67.4067	201.655	95.0966	203.579	152.934	227.269	337.506	104.861	124.746	167.715	143.482	15.0445	40.9284	130.382	89.0256	122.17	23.5823	91.9228	70.9106	282.88	157.689	100.412
1886	ENSGALG00000010654	249.241	257.585	168.228	160.437	218.202	199.45	185.035	76.4908	220.797	265.146	383.059	295.038	265.065	271.693	428.745	301.57	57.4426	295.348	312.207	260.718	306.762	123.152	324.794	276.407	388.96	333.163	386.723
1887	ENSGALG00000010646	150.832	165.591	149.891	166.688	132.819	173.595	70.9115	84.76	62.7955	68.7751	36.6563	68.1717	40.7792	63.4303	21.4373	74.7481	45.1335	89.6	17.739	25.4359	46.3711	102.19	19.6102	33.2846	146.052	9.48508	40.7077
1888	ENSGALG00000010645	167.387	36.7979	19.9323	333.375	579.765	60.0197	22.1598	55.8176	267.387	103.163	142.043	341.976	80.5874	445.069	232.027	109.974	86.1639	337.383	128.608	220.02	79.3659	227.962	194.876	163.529	398.184	425.643	252.388
1889	ENSGALG00000010642	367.884	167.19	337.254	321.915	380.536	375.815	454.277	334.906	1444.3	723.044	853.177	723.067	607.804	587.787	68.0948	803.328	484.159	106.193	308.659	553.23	57.0721	403.519	549.085	1133.12	725.648	850.1	584.834
1890	ENSGALG00000010662	0.91971	0	0	1.0418	0	2.77014	0	0	0	0	0.916409	0	0	0	0	0	0	0	1.7739	2.54359	3.56701	0	0	2.89431	3.07478	1.18563	2.71385
1891	ENSGALG00000010661	601.49	549.569	599.563	728.217	618.767	671.297	536.268	341.107	500.338	651.554	523.269	379.973	663.147	413.354	568.718	378.896	447.232	765.472	564.988	657.517	584.989	338.013	431.424	580.309	475.054	410.23	626.899
1892	ENSGALG00000010659	139.796	126.393	141.918	141.684	132.819	122.809	104.151	24.8078	115.463	77.8245	72.3963	101.699	94.1804	131.089	269.857	108.256	83.4285	74.1136	55.8779	38.1538	28.536	125.772	144.625	146.163	67.6452	67.5812	128.908
1893	ENSGALG00000010658	43.2264	13.5992	55.0131	0	8.43294	53.556	5.53996	24.8078	19.2438	27.1481	48.5697	37.9973	46.6047	44.4012	47.9186	41.2403	13.6768	75.2198	29.2694	69.9487	46.3711	15.7215	56.3793	73.8049	53.8086	10.6707	0
1894	ENSGALG00000010668	200.497	220.787	193.742	295.871	180.254	240.079	192.791	84.76	171.168	143.885	100.805	153.107	207.78	51.8014	85.749	115.988	84.7962	179.2	207.547	413.333	535.943	196.519	148.302	240.228	116.842	158.875	130.265
1895	ENSGALG00000053382	1.83942	1.59991	4.78374	0	0	0	0	0	3.03849	3.61974	0	0	0	0	0	0	0	0	2.66085	0	3.56701	0	0	0	0	0	0
1896	ENSGALG00000011141	0	0	0	0	3.16235	0	0	4.13464	0	3.61974	0	0	0	0	44.1355	0	0	0	3.5478	24.1641	27.6443	0	20.8358	30.3903	12.2991	75.8806	325.662
1897	ENSGALG00000011149	1249.89	1358.32	921.668	1835.65	1965.93	1785.82	2504.06	2141.74	2421.68	2027.06	1885.05	1175.68	1590.39	2104.83	1416.12	857.456	936.861	1202.41	1621.35	1068.31	1088.83	1291.79	1103.07	762.651	896.298	1344.51	1381.35
1898	ENSGALG00000011132	68.9782	86.3951	94.0803	136.475	95.9247	110.806	50.9676	22.7405	34.4362	64.2505	36.6563	35.7622	68.9362	29.6008	36.5694	104.819	25.9859	67.4765	67.4083	58.5025	57.9638	39.3038	33.0922	53.5447	26.1356	54.5392	43.4216
1899	ENSGALG00000049994	14.7154	7.19959	7.97291	5.20899	11.5953	8.31041	6.64795	12.4039	0	1.80987	2.74923	0	0	8.45737	0	9.45091	8.20608	0	0	6.35897	0	0	0	0	0	4.74254	8.14154
1900	ENSGALG00000011224	198.657	111.194	121.188	207.318	147.576	105.265	155.119	229.472	172.181	213.565	142.043	148.637	141.756	143.775	118.535	192.455	237.976	171.457	146.347	114.461	99.8762	241.064	123.789	121.561	113.767	124.492	145.191
1901	ENSGALG00000033515	181.183	179.99	172.215	141.684	161.28	176.365	158.443	287.357	225.861	295.914	211.69	167.635	202.925	245.264	205.545	176.131	451.335	138.272	163.199	225.108	180.134	222.722	134.82	134.585	215.235	162.432	116.695
1902	ENSGALG00000011153	218.891	254.385	90.0938	209.401	282.504	272.397	356.774	188.126	115.463	313.108	609.412	270.451	506.827	615.274	1234.53	481.997	218.829	365.037	229.72	523.979	512.757	482.127	585.854	823.431	385.885	456.469	484.422
1903	ENSGALG00000011172	147.154	143.992	160.255	211.485	158.118	105.265	46.5357	95.0966	117.488	117.642	82.4768	111.757	146.611	89.8596	103.403	122.003	98.473	255.526	221.738	124.636	148.031	75.9874	87.0202	120.114	109.155	99.5933	46.1354
1904	ENSGALG00000042929	57.9417	42.3976	195.336	117.723	179.2	144.047	44.3197	51.683	97.2317	49.7715	28.4087	24.5865	56.3141	34.8867	79.4439	67.8747	45.1335	42.0346	41.6867	57.2307	60.6391	49.7849	23.2871	50.6504	38.4347	15.4133	85.4862
1905	ENSGALG00000054770	0	0	0	6.25079	27.4071	4.6169	0	0	0	0	1.83282	0	0	0	0	0	0	0	0	2.54359	0	0	0	0	4.61217	0	0
1906	ENSGALG00000053424	0	1.59991	0	0	0	0	0	0	3.03849	1.80987	0	0	0	1.05717	0	0	0	0	2.66085	0	0	0	0	0	4.61217	0	0
1907	ENSGALG00000053427	2.75913	2.39986	6.37833	11.4598	0	0	0	0	0	0	0	0	0	3.17151	0	2.57752	0	0	0	0	0	0	0	17.3659	0	0	0
1908	ENSGALG00000053426	0	0	0	0	0	0	0	0	0	0	0	0	0	0	0	0	0	0	0	0	0	0	0	0	0	0	8.14154
1909	ENSGALG00000053423	0	0	0	0	0	1.84676	0	0	0	0	0	3.3527	0	0	0	0	0	0	0	0	0	0	0	0	0	0	0
1910	ENSGALG00000053429	0	0	0	3.12539	0	0	0	0	0	0	0	0	0	0	0	0	0	0	0	3.81538	0	0	0	0	0	0	0
1911	ENSGALG00000004369	41.3869	54.3969	51.8239	39.5883	32.6776	40.6287	21.0519	31.0098	19.2438	49.7715	36.6563	13.4108	25.2442	24.3149	0	6.87339	43.7658	19.9111	70.9561	33.0666	34.7783	13.1013	36.7691	13.0244	0	26.084	29.8523
1912	ENSGALG00000037336	25.7519	27.9984	20.7296	13.5434	12.6494	15.6974	21.0519	12.4039	10.1283	19.0037	15.5789	68.1717	93.2095	253.721	50.4406	36.9445	5.47072	27.6543	47.0084	38.1538	74.0154	0	136.046	37.626	70.7199	116.192	16.2831
1913	ENSGALG00000004347	90.1315	82.3953	44.6483	101.054	65.3553	87.721	134.067	24.8078	51.6543	103.163	139.294	96.1109	233.995	79.2879	176.542	82.4807	8.20608	195.793	36.365	197.128	94.5256	5.24051	90.6971	30.3903	92.2434	101.965	50.2062
1914	ENSGALG00000041896	168.307	340.78	196.931	265.658	196.066	275.167	173.955	82.6927	122.552	201.801	113.635	65.9365	183.506	95.1454	46.6575	96.2275	36.9274	294.242	279.39	230.195	148.031	75.9874	117.661	212.732	89.1686	87.737	56.9908
1915	ENSGALG00000034549	254.76	243.186	231.214	125.016	239.285	121.886	193.899	45.481	172.181	226.234	197.944	184.399	326.233	165.976	190.413	352.261	60.1779	320.79	345.911	239.097	275.551	146.734	346.855	319.821	295.179	569.105	474.923
1916	ENSGALG00000042476	21.1533	34.398	36.6754	47.9227	41.1106	40.6287	29.9158	0	20.2566	18.0987	26.5759	7.82298	24.2733	61.316	87.01	43.8179	6.8384	12.1679	7.98256	8.90256	12.4845	18.3418	24.5127	10.1301	43.0469	14.2276	6.78462
1917	ENSGALG00000013893	119.562	109.594	115.607	160.437	115.953	94.1847	114.123	26.8751	98.2445	123.071	123.715	55.8784	114.57	276.979	42.8745	185.582	27.3536	127.21	41.6867	101.744	56.1803	49.7849	132.369	117.22	149.127	87.737	23.0677
1918	ENSGALG00000037723	121.402	278.384	191.35	190.649	181.308	244.696	197.223	18.6059	147.873	140.265	252.012	211.22	211.663	169.147	205.545	166.68	20.5152	279.862	157.877	223.836	237.206	107.43	167.912	206.943	155.276	137.534	101.769
1919	ENSGALG00000004387	967.534	995.943	699.224	1356.42	1232.26	1238.25	1300.78	330.771	1356.18	2433.37	2549.45	2639.7	2405	2507.61	2210.56	4062.17	426.716	2360.57	1939.76	1641.89	1849.49	689.127	2935.4	1903.01	2547.46	4064.36	1842.7
1920	ENSGALG00000049218	249.241	164.791	149.891	175.022	202.391	199.45	65.3715	78.5581	98.2445	86.8739	98.0557	69.2892	58.2559	115.232	83.227	173.553	5.47072	193.58	8.86951	31.7948	37.4536	0	46.5742	95.5123	43.0469	36.7547	6.78462
1921	ENSGALG00000053397	0	0	1.59458	0	0	0	0	0	0	0	0	0	0	0	0	1.71835	0	0	0	0	0	0	0	0	0	0	0
1922	ENSGALG00000053396	0	1.59991	0	0	0	0	0	0	0	0	0	0	0	0	0	3.4367	0	16.5926	0	0	0	0	0	0	0	0	0
1923	ENSGALG00000053392	0	0	0	0	1.05412	0	0	0	0	0	0	0	0.970932	0	2.52203	0.859174	1.36768	0	0	1.27179	1.7835	2.62026	1.22564	1.44716	0	1.18563	0
1924	ENSGALG00000008620	6424.17	4533.34	4731.12	6462.27	6640.94	5382.38	6764.29	12358.4	7471.65	3491.24	4218.23	5553.2	4670.18	6809.24	18548.3	6953.29	13228.2	4587.3	5418.38	6033.39	5251.52	14566	8188.48	7060.67	7311.83	8685.96	9364.13
1925	ENSGALG00000008618	1207.58	994.343	915.29	686.545	678.852	673.144	821.022	979.909	791.02	838.876	580.087	901.878	844.711	683.99	682.209	1840.35	555.278	644.899	856.795	774.522	649.195	759.874	1017.28	790.147	1000.84	975.778	909.139
1926	ENSGALG00000008593	2.75913	3.99977	7.17562	4.16719	8.43294	3.69352	7.75595	4.13464	9.11547	18.0987	4.58204	0	13.5931	20.0863	0	21.4793	20.5152	19.9111	7.09561	39.4256	32.1031	73.3672	30.6409	34.7317	23.0608	24.8983	23.0677
1927	ENSGALG00000008572	1084.34	579.967	346.024	1558.53	1539.01	1429.39	1680.82	1525.68	1458.48	1366.45	1126.27	1013.63	883.548	347.809	583.85	753.496	670.163	1129.4	1496.29	1598.64	1511.52	935.431	937.612	351.659	1641.93	1228.32	1689.37
1928	ENSGALG00000008559	216.132	426.376	193.742	258.366	178.146	171.749	198.331	59.9522	154.963	255.192	158.539	82.7	150.494	96.2026	113.491	147.778	50.6042	169.244	254.555	273.436	264.85	70.7469	87.0202	199.707	96.8556	41.4972	47.4923
1929	ENSGALG00000008517	431.344	383.978	357.186	231.279	237.176	238.232	294.726	229.472	343.349	193.656	248.347	235.807	159.233	239.978	288.772	307.584	199.681	158.183	349.459	291.241	282.685	123.152	291.702	286.537	355.137	381.774	367.726
1930	ENSGALG00000008613	639.198	511.171	401.834	271.909	251.934	161.591	534.052	1618.71	523.633	524.863	269.424	689.54	343.71	173.376	378.304	715.692	1373.15	179.2	173.842	278.523	155.165	474.266	274.543	371.919	279.805	304.708	367.726
1931	ENSGALG00000020262	270.395	305.583	251.147	280.244	312.019	330.57	273.674	417.598	322.08	316.728	328.991	457.085	326.233	297.065	527.104	933.922	581.264	430.301	403.563	385.354	461.927	775.596	969.479	908.814	739.485	554.877	744.951
1932	ENSGALG00000008611	635.519	833.552	580.428	727.175	653.553	705.462	833.21	229.472	667.455	912.175	731.294	365.445	880.636	497.928	496.84	362.571	168.225	689.146	1122.88	1205.66	1243.99	222.722	487.803	911.708	353.6	257.283	468.139
1933	ENSGALG00000008604	93.8104	100.794	93.283	54.1735	70.6259	53.556	182.819	248.078	143.822	185.512	266.675	141.931	137.872	169.147	126.101	351.402	176.431	109.511	254.555	1156.06	1565.92	495.228	1582.3	1571.61	1578.9	1222.39	1408.49
1934	ENSGALG00000005535	1371.29	989.543	838.75	944.91	835.915	938.153	844.29	1746.88	1078.66	981.856	729.461	1597	1063.17	768.564	566.196	1930.56	2215.64	1119.45	1453.71	1150.97	888.184	2292.72	1731.82	1662.78	2141.58	943.765	1599.81
1935	ENSGALG00000005616	68.9782	118.393	133.148	115.64	82.2212	65.5599	17.7279	20.6732	73.9366	29.8629	48.5697	111.757	24.2733	13.7432	37.8304	2.57752	19.1475	34.2914	36.365	21.6205	36.5618	26.2026	0	10.1301	38.4347	0	27.1385
1936	ENSGALG00000005621	0	3.19982	0	0	6.32471	5.54028	0	0	0	0	0	0	0	0	0	0	0	0	0	10.1744	3.56701	0	0	0	0	0	0
1937	ENSGALG00000005672	3.67884	1.59991	1.59458	0	0	0	0	0	0	0	2.74923	0	0	0	0	0	0	0	0	0	0	0	0	0	0	0	10.8554
1938	ENSGALG00000027330	91.971	154.391	160.255	229.195	388.969	196.68	154.011	380.387	212.694	235.283	162.204	166.518	357.303	373.182	459.009	179.567	545.705	256.632	285.598	909.333	250.582	909.229	388.527	283.642	587.283	170.731	246.96
1939	ENSGALG00000004581	116.803	168.79	141.12	234.404	168.659	269.627	251.514	86.8274	154.963	228.949	144.793	56.996	124.279	111.003	66.8338	86.7766	244.815	251.101	160.538	228.923	189.051	186.038	93.1484	60.7805	95.3182	43.8685	32.5662
1940	ENSGALG00000004588	4135.01	2487.86	3072.76	2869.11	5495.11	2047.13	1904.64	16348.4	7663.07	3268.63	4499.57	154.224	234.966	2352.21	368.216	4022.65	7690.47	1074.09	1909.61	4858.25	112.361	639.342	2606.93	138.927	332.076	28.4552	185.899
1941	ENSGALG00000004594	618.045	494.372	7.17562	829.271	1022.49	1052.65	2540.63	2952.13	2193.79	15584.8	20726.4	30266	19119.6	26931.4	20045.1	18208.5	41276.6	15716.5	44716.5	21729.9	18635.8	88100.9	30023.2	26235.5	27408.6	30174.4	29982.6
1942	ENSGALG00000005725	295.227	477.573	294.2	354.211	829.591	856.896	1804.92	1134.96	1695.48	3420.66	3587.74	2786.1	3099.22	3760.36	2118.5	1998.44	2416.69	2413.67	4938.54	1866.99	2270.4	2423.74	2295.62	1876.96	1921.74	3015.07	2435.68
1943	ENSGALG00000016186	12.8759	3.99977	0	5.20899	39.0023	9.23379	0	14.4712	10.1283	4.52468	9.16409	11.1757	0	12.6861	0	4.29587	9.57376	15.4864	3.5478	83.9384	35.6701	0	23.2871	18.813	0	7.11381	9.49846
1944	ENSGALG00000016187	566.541	536.769	597.171	343.793	381.591	518.939	296.942	454.81	446.658	231.664	354.65	240.277	361.187	392.211	264.813	335.937	381.583	379.417	432.832	347.2	352.242	311.81	275.768	232.992	333.614	347.391	316.163
1945	ENSGALG00000016185	207.854	247.986	149.093	155.228	219.256	172.672	166.199	181.924	82.0393	332.111	179.616	278.274	205.838	333.009	322.82	125.439	225.667	115.042	139.251	273.436	241.665	117.912	376.27	415.334	179.875	396.002	249.674
1946	ENSGALG00000055008	2.75913	0	1.59458	3.12539	0	0	0	0	0	0	0	0	0	0	0	0	9.57376	0	0	0	6.24226	0	0	0	0	0	0
1947	ENSGALG00000016173	0	0	0	0	2.10824	1.84676	4.43197	8.26927	52.6672	75.1097	40.322	77.1122	100.006	215.663	103.403	113.411	149.077	71.9012	117.078	71.2205	98.9844	120.532	131.143	178	76.8695	112.635	105.84
1948	ENSGALG00000048672	0	0	0	0	0	0	0	0	0	0	0	0	0	0	0	0	0	0	0	0	5.35051	0	0	0	0	0	0
1949	ENSGALG00000016164	0	1.59991	0	0	5.27059	7.38703	0	0	11.1411	10.8592	0	25.7041	6.79653	19.0291	23.9593	13.7468	0	0	7.09561	21.6205	8.02576	0	18.3846	13.0244	0	0	0
1950	ENSGALG00000016147	152.672	223.987	151.485	161.479	126.494	192.986	156.227	16.5385	139.771	175.558	286.836	148.637	184.477	74.002	71.8778	54.9871	12.3091	149.333	311.32	316.677	266.634	5.24051	113.984	214.179	207.548	48.611	33.9231
1951	ENSGALG00000013598	11.0365	27.9984	8.7702	3.12539	10.5412	12.9273	3.32398	14.4712	3.03849	6.33455	0	0	2.9128	0	0	10.3101	0	0	6.20866	0	0	0	7.35382	0	10.7617	0	14.9262
1952	ENSGALG00000015294	0	0	0	0	0	0	3.32398	16.5385	0	20.8135	5.49845	0	0	0	0	2.57752	2.73536	2.21235	0	0	0	0	0	0	0	22.5271	0
1953	ENSGALG00000015290	2.75913	2.39986	5.58103	0	3.16235	2.77014	0	0	5.06415	2.71481	2.74923	5.58784	3.88373	11.6289	0	5.15504	4.10304	0	17.739	6.35897	8.91751	0	0	10.1301	0	3.5569	25.7815
1954	ENSGALG00000021601	85.533	171.99	134.742	94.8036	121.224	96.9548	99.7193	37.2117	87.1034	133.931	117.3	56.996	136.901	79.2879	129.885	70.4523	53.3395	116.148	138.364	81.3948	135.546	7.86077	50.2511	104.195	75.3321	55.7248	62.4185
1955	ENSGALG00000003914	1.83942	0	0	0	0	0	0	0	0	0	0	0	0	0	0	0	0	0	0	0	0	0	0	0	0	0	0
1956	ENSGALG00000027132	281.431	348.78	243.971	270.867	231.906	309.332	293.618	343.175	256.246	379.168	295.084	299.508	282.541	144.833	100.881	244.865	317.302	255.526	366.311	431.138	313.005	165.076	294.153	361.789	358.212	273.882	382.652
1957	ENSGALG00000043456	1019.96	923.147	1015.75	1217.86	1003.52	1248.41	1479.17	2191.36	1619.52	1035.25	1414.02	1432.72	1280.66	1987.48	1833.52	1964.07	3219.52	1399.31	1281.64	1460.02	1449.99	3262.22	2072.55	2293.74	2227.68	2021.51	2268.78
1958	ENSGALG00000027005	0.91971	0	0	1.0418	0	0	0	0	0	0	0	0	0	0	0	1.71835	0	0	0	0	0	0	0	0	0	4.74254	0
1959	ENSGALG00000003778	443.3	461.574	420.969	391.716	629.308	480.157	563.968	570.58	489.197	532.102	621.325	414.618	489.35	349.924	575.023	500.898	614.089	598.44	517.979	732.553	477.979	508.33	705.967	596.228	582.671	516.937	613.329
1960	ENSGALG00000021883	42.3066	14.3992	26.3106	18.7524	37.9482	16.6208	50.9676	14.4712	42.5389	62.4406	106.303	96.1109	94.1804	75.0592	189.152	72.1706	38.2951	163.714	46.1215	64.8615	69.5566	0	74.7638	47.7561	83.0191	52.1679	66.4893
1961	ENSGALG00000003824	675.067	720.759	550.131	477.143	462.758	561.415	458.709	442.406	514.518	496.81	411.468	459.321	519.449	400.668	166.454	456.221	558.014	506.627	376.954	386.625	472.628	752.013	481.675	490.586	488.89	461.212	542.769
1962	ENSGALG00000003794	342.132	421.576	412.199	435.471	406.889	419.214	432.117	403.127	582.377	577.349	559.009	420.206	380.605	455.641	358.128	341.092	333.714	503.309	338.815	450.215	526.133	366.836	313.763	383.496	433.544	291.666	282.24
1963	ENSGALG00000042222	102.088	106.394	105.242	138.559	134.927	142.2	135.175	171.587	137.745	140.265	130.13	229.101	154.378	154.347	189.152	218.23	315.934	227.872	128.608	176.779	175.675	280.367	167.912	169.317	256.744	151.761	222.535
1964	ENSGALG00000043133	21.1533	23.9986	35.8781	19.7942	23.1906	33.2417	9.97193	22.7405	6.07698	6.33455	11.9133	22.3514	19.4186	22.2006	0	18.0427	31.4567	13.2741	14.1912	22.8923	15.1598	20.962	14.7076	18.813	18.4487	10.6707	2.71385
1965	ENSGALG00000031303	503.081	553.568	581.225	738.635	596.631	666.68	703.575	498.224	826.47	915.795	766.118	291.685	855.391	550.786	805.788	665.001	1704.13	1100.64	619.092	456.574	554.669	510.95	201.004	403.756	242.908	119.749	162.831
1966	ENSGALG00000040648	7.35768	5.59968	19.135	18.7524	28.4612	27.7014	3.32398	22.7405	9.11547	5.42962	2.74923	2.23514	3.88373	10.5717	0	2.57752	4.10304	0	0	0	0	0	0	0	0	0	0
1967	ENSGALG00000040070	5.51826	24.7986	14.3512	13.5434	69.5718	84.9509	39.8877	35.1444	50.6415	34.3876	23.8266	23.4689	40.7792	51.8014	44.1355	22.3385	51.9719	17.6988	15.9651	22.8923	18.7268	34.0633	14.7076	78.1464	106.08	59.2817	54.2769
1968	ENSGALG00000029402	239.124	255.985	209.687	219.819	219.256	204.99	191.683	250.145	250.169	210.85	240.099	270.451	219.431	165.976	259.769	214.793	306.36	383.842	265.198	272.164	237.206	204.38	155.656	259.041	242.908	171.917	227.963
1969	ENSGALG00000007473	1122.05	792.755	1340.25	1201.19	1442.03	1018.49	1471.41	2030.11	1785.62	1086.83	964.978	844.882	1044.72	868.995	1730.11	1197.69	1918.86	955.733	1053.7	991.999	1017.49	1506.65	1119.01	1270.6	714.886	829.944	1021.76
1970	ENSGALG00000026188	119.562	295.183	233.606	256.282	284.612	320.413	570.616	489.954	429.44	334.826	177.783	43.5852	182.535	52.8586	187.891	87.6357	166.857	195.793	246.572	326.851	417.34	277.747	110.307	118.667	86.0938	92.4795	118.052
1971	ENSGALG00000043234	46364.4	78278.7	29253.4	39413.3	56632.5	29453	4066.33	11949.1	8630.33	16962.1	16149.9	6145.51	1355.42	1791.91	1020.16	1496.68	5335.32	1085.16	4358.48	5841.35	4899.28	7323.62	2333.61	4643.92	12769.6	6657.34	9204.01
1972	ENSGALG00000031597	14060.5	20245.2	9063.6	13219.4	17313.9	9020.49	782.243	3510.31	3271.44	4487.58	4385.02	1811.58	171.855	197.691	360.65	267.203	581.264	0	706.9	652.43	576.071	856.824	341.953	386.39	1368.28	872.627	970.2
1973	ENSGALG00000023740	103.927	150.391	86.9047	11.4598	0	0	0	0	0	0	0	43.5852	0	0	0	0	0	0	0	0	0	0	0	0	0	0	0
1974	ENSGALG00000012289	183.942	227.187	104.445	145.852	139.144	130.196	154.011	59.9522	121.54	206.325	172.285	162.047	136.901	145.89	113.491	278.372	43.7658	107.299	129.495	104.287	100.768	70.7469	151.979	151.951	139.902	84.1801	37.9939
1975	ENSGALG00000012300	175.665	308.782	175.404	329.208	252.988	286.248	365.637	241.876	353.478	380.073	414.217	759.946	344.681	363.667	356.867	349.684	199.681	389.373	580.066	586.297	558.236	432.342	457.163	405.203	224.459	326.05	213.037
1976	ENSGALG00000050975	8.27739	3.19982	28.7025	26.0449	0	16.6208	13.2959	28.9425	18.2309	2.71481	0	11.1757	0	0	0	0	0	0	0	0	0	0	0	0	0	0	0
1977	ENSGALG00000012317	0	2.39986	2.39187	0	4.21647	0	0	0	0	8.14442	0	7.82298	0	4.22869	0	5.15504	0	0	0	0	0	0	0	0	0	0	0
1978	ENSGALG00000025231	0	0	0	0	0	0	0	0	0	0	0	1.11757	0	0	0	0	0	0	0	0	0	0	0	0	0	0	0
1979	ENSGALG00000012275	100.248	93.5946	100.459	77.093	84.3294	131.12	78.6675	47.5483	75.9623	76.9196	88.8916	72.6419	115.541	88.8024	160.149	101.383	41.0304	81.8568	87.8082	132.267	157.84	60.2659	187.522	170.764	193.711	131.605	230.677
1980	ENSGALG00000053900	12.8759	0	0	0	4.21647	0	0	12.4039	0	6.33455	0	0	3.88373	24.3149	0	19.761	9.57376	0	22.1738	5.08718	17.835	15.7215	39.2204	2.89431	39.9721	0	0
1981	ENSGALG00000041684	181.183	251.186	179.39	216.694	212.932	171.749	171.739	14.4712	131.668	215.375	230.935	120.697	253.413	122.632	226.983	108.256	17.7798	174.775	235.929	286.154	238.989	52.4051	163.01	215.626	161.426	74.695	37.9939
1982	ENSGALG00000012336	149.913	180.79	140.323	93.7618	93.8165	128.35	96.3953	39.279	110.399	98.638	122.799	126.285	99.0351	119.46	61.7897	80.7623	17.7798	74.1136	128.608	130.995	169.433	26.2026	96.8253	138.927	83.0191	62.8387	43.4216
1983	ENSGALG00000028420	0	1.59991	0	0	0	0	7.75595	0	0	2.71481	0	0	0	0	0	0	0	0	4.43476	0	2.67525	0	0	0	0	0	0
1984	ENSGALG00000051805	0	0	0	0	0	0	0	0	0	0	0	0	0	0	13.8712	0	0	0	0	0	0	0	0	0	0	0	0
1985	ENSGALG00000051804	0	0	0	0	0	0	0	0	0	0	0	2.23514	0	0	0	0	0	0	0	0	2.67525	0	0	0	6.14956	0	0
1986	ENSGALG00000051807	0	0	0	0	0	0	0	0	0	0	0	0	2.9128	0	0	0	0	0	0	0	0	0	0	0	0	0	0
1987	ENSGALG00000051806	3.67884	1.59991	0	0	1.05412	0	0	0	0	0.904936	0.916409	0	0.970932	0	0	0	0	0	1.7739	1.27179	3.56701	2.62026	0	4.34147	0	0	0
1988	ENSGALG00000040113	0	0	7.97291	9.37618	11.5953	6.46366	1.10799	6.20195	4.05132	4.52468	3.66563	1.11757	6.79653	4.22869	5.04406	4.29587	2.73536	5.53086	39.9128	5.08718	33.8866	15.7215	8.57946	17.3659	9.22434	5.92817	12.2123
1989	ENSGALG00000002043	364.205	348.78	381.902	292.745	365.779	368.428	265.918	593.32	362.593	317.633	220.855	400.089	363.129	235.749	185.369	371.163	568.955	331.852	334.381	255.631	191.727	322.291	365.24	361.789	253.669	366.361	453.212
1990	ENSGALG00000050460	5.51826	14.3992	0	0	0	12.9273	0	0	0	3.61974	0	0	0	0	0	6.01422	6.8384	12.1679	8.86951	3.81538	0	0	6.12818	0	0	0	0
1991	ENSGALG00000054329	5.51826	2.39986	0	14.5852	0	0	12.1879	4.13464	0	0	0	0	5.82559	4.22869	0	0	0	0	0	0	10.701	23.5823	0	1.44716	0	0	2.71385
1992	ENSGALG00000001803	1090.78	997.543	928.844	906.364	874.918	843.969	881.962	845.533	869.008	794.534	871.505	1376.84	1206.87	895.424	804.527	1935.72	718.032	922.548	1090.06	1121.72	1015.7	1061.2	1297.95	1434.13	1114.61	1217.65	1299.93
1993	ENSGALG00000001995	27.5913	47.1973	24.716	29.1703	35.84	28.6248	13.2959	16.5385	16.2053	21.7185	21.9938	7.82298	15.5349	10.5717	0	9.45091	17.7798	23.2296	20.3999	16.5333	11.5928	13.1013	0	20.2602	21.5235	5.92817	9.49846
1994	ENSGALG00000001730	26.6716	31.1982	51.0266	29.1703	52.7059	43.3988	28.8078	16.5385	49.6287	29.8629	18.3282	12.2932	46.6047	42.2869	25.2203	44.677	57.4426	39.8222	38.1389	59.7743	43.6958	55.0254	39.2204	31.8374	58.4208	30.8265	36.6369
1995	ENSGALG00000001780	4044.88	3459	3347.03	7860.36	6725.27	7462.75	6456.27	12840.1	9350.45	4220.62	4897.29	5512.96	5521.69	4294.23	7151.21	4907.6	9655.82	4015.41	6192.69	6150.39	5995.24	6306.96	4179.42	3683.01	4762.83	4354.84	5378.84
1996	ENSGALG00000040699	8.27739	3.19982	3.98645	0	0	0.923379	0	6.20195	0	1.80987	2.74923	0	3.88373	0	2.52203	12.8876	9.57376	5.53086	0	2.54359	14.268	0	1.22564	0	0	10.6707	0
1997	ENSGALG00000035412	14.7154	15.9991	37.4727	8.33438	7.37882	10.1572	8.86394	16.5385	13.1668	10.8592	3.66563	2.23514	6.79653	7.4002	11.3491	5.15504	2.73536	2.21235	0	10.1744	0.891751	0	1.22564	5.78862	9.22434	0	2.71385
1998	ENSGALG00000037731	2.75913	1.59991	0	0	0	0	0	0	0	0	0	0	27.1861	0	0	23.1977	2.73536	0	21.2868	0	4.45876	0	0	0	0	0	0
[truncated: 18,353 more rows]

## Sheet: Table S4
Table S4. The genes ubiquitously expressed in all 9 stages.
ENSGALG00000029657
ENSGALG00000027608
ENSGALG00000031381
ENSGALG00000035841
ENSGALG00000014964
ENSGALG00000014962
ENSGALG00000014963
ENSGALG00000054582
ENSGALG00000014979
ENSGALG00000014991
ENSGALG00000051082
ENSGALG00000003604
ENSGALG00000003665
ENSGALG00000026077
ENSGALG00000048771
ENSGALG00000037709
ENSGALG00000000146
ENSGALG00000007494
ENSGALG00000007516
ENSGALG00000032992
ENSGALG00000031255
ENSGALG00000033938
ENSGALG00000007404
ENSGALG00000050912
ENSGALG00000011498
ENSGALG00000052964
ENSGALG00000054787
ENSGALG00000042371
ENSGALG00000040363
ENSGALG00000011518
ENSGALG00000039920
ENSGALG00000043379
ENSGALG00000017197
ENSGALG00000007098
ENSGALG00000007025
ENSGALG00000049464
ENSGALG00000038806
ENSGALG00000042554
ENSGALG00000007917
ENSGALG00000007183
ENSGALG00000007161
ENSGALG00000035940
ENSGALG00000046757
ENSGALG00000009627
ENSGALG00000009612
ENSGALG00000009615
ENSGALG00000041996
ENSGALG00000009678
ENSGALG00000009645
ENSGALG00000009690
ENSGALG00000043988
ENSGALG00000015119
ENSGALG00000033244
ENSGALG00000043669
ENSGALG00000021074
ENSGALG00000051585
ENSGALG00000003206
ENSGALG00000003250
ENSGALG00000015132
ENSGALG00000011221
ENSGALG00000034860
ENSGALG00000042159
ENSGALG00000009533
ENSGALG00000052162
ENSGALG00000054759
ENSGALG00000043623
ENSGALG00000009549
ENSGALG00000042723
ENSGALG00000039108
ENSGALG00000037712
ENSGALG00000001031
ENSGALG00000001028
ENSGALG00000047188
ENSGALG00000032717
ENSGALG00000040908
ENSGALG00000034478
ENSGALG00000053868
ENSGALG00000042533
ENSGALG00000000944
ENSGALG00000017098
ENSGALG00000052037
ENSGALG00000034376
ENSGALG00000030011
ENSGALG00000050729
ENSGALG00000052945
ENSGALG00000032585
ENSGALG00000033609
ENSGALG00000041973
ENSGALG00000041909
ENSGALG00000052195
ENSGALG00000034701
ENSGALG00000038757
ENSGALG00000029588
ENSGALG00000021304
ENSGALG00000023552
ENSGALG00000013372
ENSGALG00000026625
ENSGALG00000003446
ENSGALG00000003547
ENSGALG00000003558
ENSGALG00000013376
ENSGALG00000013377
ENSGALG00000039773
ENSGALG00000039974
ENSGALG00000050416
ENSGALG00000052865
ENSGALG00000039408
ENSGALG00000046729
ENSGALG00000029971
ENSGALG00000034328
ENSGALG00000039573
ENSGALG00000039156
ENSGALG00000020985
ENSGALG00000020986
ENSGALG00000047316
ENSGALG00000037223
ENSGALG00000005543
ENSGALG00000036111
ENSGALG00000051085
ENSGALG00000016293
ENSGALG00000016294
ENSGALG00000016300
ENSGALG00000016313
ENSGALG00000015709
ENSGALG00000015705
ENSGALG00000015699
ENSGALG00000015706
ENSGALG00000015708
ENSGALG00000050742
ENSGALG00000016531
ENSGALG00000052746
ENSGALG00000031281
ENSGALG00000042005
ENSGALG00000041454
ENSGALG00000031726
ENSGALG00000015617
ENSGALG00000027714
ENSGALG00000023089
ENSGALG00000015603
ENSGALG00000048737
ENSGALG00000012264
ENSGALG00000012245
ENSGALG00000020160
ENSGALG00000054856
ENSGALG00000030614
ENSGALG00000047368
ENSGALG00000012227
ENSGALG00000042112
ENSGALG00000012239
ENSGALG00000016734
ENSGALG00000031375
ENSGALG00000049965
ENSGALG00000016735
ENSGALG00000016737
ENSGALG00000005011
ENSGALG00000025506
ENSGALG00000004885
ENSGALG00000032546
ENSGALG00000038032
ENSGALG00000004960
ENSGALG00000052770
ENSGALG00000048828
ENSGALG00000024171
ENSGALG00000003355
ENSGALG00000003348
ENSGALG00000003370
ENSGALG00000003360
ENSGALG00000024172
ENSGALG00000003377
ENSGALG00000033332
ENSGALG00000027920
ENSGALG00000007186
ENSGALG00000007174
ENSGALG00000051635
ENSGALG00000039990
ENSGALG00000007079
ENSGALG00000034426
ENSGALG00000012857
ENSGALG00000028505
ENSGALG00000032595
ENSGALG00000012850
ENSGALG00000012852
ENSGALG00000000905
ENSGALG00000052544
ENSGALG00000032955
ENSGALG00000000920
ENSGALG00000012865
ENSGALG00000028879
ENSGALG00000016816
ENSGALG00000050442
ENSGALG00000016823
ENSGALG00000016820
ENSGALG00000016817
ENSGALG00000029145
ENSGALG00000016824
ENSGALG00000009944
ENSGALG00000009943
ENSGALG00000032702
ENSGALG00000045846
ENSGALG00000029276
ENSGALG00000032958
ENSGALG00000031635
ENSGALG00000043636
ENSGALG00000037112
ENSGALG00000031893
ENSGALG00000043243
ENSGALG00000046769
ENSGALG00000050651
ENSGALG00000031294
ENSGALG00000040060
ENSGALG00000038520
ENSGALG00000047596
ENSGALG00000036114
ENSGALG00000032868
ENSGALG00000039982
ENSGALG00000039420
ENSGALG00000040549
ENSGALG00000031975
ENSGALG00000008003
ENSGALG00000049076
ENSGALG00000011442
ENSGALG00000036148
ENSGALG00000011428
ENSGALG00000011439
ENSGALG00000011314
ENSGALG00000011405
ENSGALG00000025811
ENSGALG00000032413
ENSGALG00000001334
ENSGALG00000001374
ENSGALG00000021676
ENSGALG00000001392
ENSGALG00000001382
ENSGALG00000001483
ENSGALG00000001473
ENSGALG00000001489
ENSGALG00000037713
ENSGALG00000000684
ENSGALG00000000611
ENSGALG00000037043
ENSGALG00000000636
ENSGALG00000031776
ENSGALG00000000668
ENSGALG00000041123
ENSGALG00000034281
ENSGALG00000036616
ENSGALG00000030550
ENSGALG00000035493
ENSGALG00000011207
ENSGALG00000033106
ENSGALG00000049176
ENSGALG00000011168
ENSGALG00000011347
ENSGALG00000052271
ENSGALG00000011349
ENSGALG00000011360
ENSGALG00000002470
ENSGALG00000027991
ENSGALG00000036196
ENSGALG00000014877
ENSGALG00000014874
ENSGALG00000014872
ENSGALG00000014869
ENSGALG00000014867
ENSGALG00000014865
ENSGALG00000014863
ENSGALG00000014891
ENSGALG00000014880
ENSGALG00000007843
ENSGALG00000007861
ENSGALG00000007750
ENSGALG00000007793
ENSGALG00000007788
ENSGALG00000012975
ENSGALG00000053509
ENSGALG00000052938
ENSGALG00000048460
ENSGALG00000009217
ENSGALG00000008709
ENSGALG00000009048
ENSGALG00000031404
ENSGALG00000008938
ENSGALG00000008914
ENSGALG00000051727
ENSGALG00000008999
ENSGALG00000008946
ENSGALG00000008949
ENSGALG00000047993
ENSGALG00000016586
ENSGALG00000016583
ENSGALG00000016582
ENSGALG00000016580
ENSGALG00000045940
ENSGALG00000053296
ENSGALG00000016595
ENSGALG00000011831
ENSGALG00000053931
ENSGALG00000054621
ENSGALG00000050815
ENSGALG00000012308
ENSGALG00000012304
ENSGALG00000027860
ENSGALG00000012311
ENSGALG00000012338
ENSGALG00000012319
ENSGALG00000029714
ENSGALG00000012836
ENSGALG00000035194
ENSGALG00000000120
ENSGALG00000030603
ENSGALG00000036391
ENSGALG00000008297
ENSGALG00000041911
ENSGALG00000051674
ENSGALG00000035976
ENSGALG00000008691
ENSGALG00000008707
ENSGALG00000008749
ENSGALG00000008793
ENSGALG00000033140
ENSGALG00000008808
ENSGALG00000041236
ENSGALG00000012178
ENSGALG00000041604
ENSGALG00000036867
ENSGALG00000029382
ENSGALG00000028230
ENSGALG00000001161
ENSGALG00000030783
ENSGALG00000001181
ENSGALG00000001143
ENSGALG00000038377
ENSGALG00000051072
ENSGALG00000042708
ENSGALG00000054241
ENSGALG00000017289
ENSGALG00000017290
ENSGALG00000017291
ENSGALG00000046686
ENSGALG00000031666
ENSGALG00000026776
ENSGALG00000027791
ENSGALG00000000109
ENSGALG00000007191
ENSGALG00000027902
ENSGALG00000038875
ENSGALG00000038671
ENSGALG00000019795
ENSGALG00000052581
ENSGALG00000007224
ENSGALG00000045753
ENSGALG00000032336
ENSGALG00000039880
ENSGALG00000023454
ENSGALG00000006181
ENSGALG00000019690
ENSGALG00000006189
ENSGALG00000053252
ENSGALG00000006173
ENSGALG00000047432
ENSGALG00000039883
ENSGALG00000029316
ENSGALG00000006197
ENSGALG00000006201
ENSGALG00000054306
ENSGALG00000032207
ENSGALG00000006194
ENSGALG00000040755
ENSGALG00000046425
ENSGALG00000004160
ENSGALG00000041611
ENSGALG00000042624
ENSGALG00000012396
ENSGALG00000047585
ENSGALG00000012394
ENSGALG00000029768
ENSGALG00000012379
ENSGALG00000053371
ENSGALG00000012374
ENSGALG00000027629
ENSGALG00000020340
ENSGALG00000026253
ENSGALG00000042411
ENSGALG00000009429
ENSGALG00000009451
ENSGALG00000009442
ENSGALG00000029721
ENSGALG00000017644
ENSGALG00000005651
ENSGALG00000005674
ENSGALG00000052114
ENSGALG00000005708
ENSGALG00000042522
ENSGALG00000039008
ENSGALG00000033322
ENSGALG00000047756
ENSGALG00000049343
ENSGALG00000050627
ENSGALG00000053425
ENSGALG00000049663
ENSGALG00000004975
ENSGALG00000030810
ENSGALG00000037504
ENSGALG00000005968
ENSGALG00000051779
ENSGALG00000031265
ENSGALG00000006326
ENSGALG00000006320
ENSGALG00000004918
ENSGALG00000004948
ENSGALG00000032770
ENSGALG00000043080
ENSGALG00000003574
ENSGALG00000048700
ENSGALG00000048067
ENSGALG00000003396
ENSGALG00000034179
ENSGALG00000003433
ENSGALG00000003425
ENSGALG00000030543
ENSGALG00000030028
ENSGALG00000006307
ENSGALG00000004578
ENSGALG00000004587
ENSGALG00000004591
ENSGALG00000004597
ENSGALG00000024984
ENSGALG00000047479
ENSGALG00000006122
ENSGALG00000006117
ENSGALG00000006301
ENSGALG00000006286
ENSGALG00000006270
ENSGALG00000004228
ENSGALG00000009887
ENSGALG00000053358
ENSGALG00000004196
ENSGALG00000009896
ENSGALG00000052743
ENSGALG00000048103
ENSGALG00000009911
ENSGALG00000004274
ENSGALG00000004272
ENSGALG00000054460
ENSGALG00000025884
ENSGALG00000022926
ENSGALG00000014477
ENSGALG00000034438
ENSGALG00000014490
ENSGALG00000014525
ENSGALG00000014513
ENSGALG00000007513
ENSGALG00000014526
ENSGALG00000030419
ENSGALG00000007527
ENSGALG00000033087
ENSGALG00000007651
ENSGALG00000007712
ENSGALG00000050004
ENSGALG00000011681
ENSGALG00000011688
ENSGALG00000031105
ENSGALG00000012030
ENSGALG00000011695
ENSGALG00000011685
ENSGALG00000010929
ENSGALG00000010932
ENSGALG00000051967
ENSGALG00000010903
ENSGALG00000010921
ENSGALG00000030902
ENSGALG00000039536
ENSGALG00000053658
ENSGALG00000042469
ENSGALG00000040180
ENSGALG00000028133
ENSGALG00000012915
ENSGALG00000031035
ENSGALG00000027868
ENSGALG00000035031
ENSGALG00000036749
ENSGALG00000017104
ENSGALG00000017105
ENSGALG00000043035
ENSGALG00000017111
ENSGALG00000037164
ENSGALG00000017112
ENSGALG00000027886
ENSGALG00000053743
ENSGALG00000013793
ENSGALG00000013907
ENSGALG00000039354
ENSGALG00000017064
ENSGALG00000013764
ENSGALG00000008890
ENSGALG00000017070
ENSGALG00000017065
ENSGALG00000032610
ENSGALG00000008902
ENSGALG00000008847
ENSGALG00000030003
ENSGALG00000034289
ENSGALG00000006056
ENSGALG00000006047
ENSGALG00000006097
ENSGALG00000029632
ENSGALG00000039363
ENSGALG00000029796
ENSGALG00000009440
ENSGALG00000009443
ENSGALG00000026838
ENSGALG00000009424
ENSGALG00000052846
ENSGALG00000053114
ENSGALG00000048620
[truncated: 12,581 more rows]

## Sheet: Table S5
Table S5. The stage specific expressed genes
[truncated: 1,770 more rows]

[truncated: 4 more sheets: Table S6, Table S7, Table S8, Table S9]
